# Supplementary material for: Functional analysis of mammalian phospholipase D enzymes
Source: Biosci Rep. 2018 Dec 7;38(6):BSR20181690. doi: 10.1042/BSR20181690 (PMC6435507; doi:10.1042/BSR20181690)
Supplement: Supplementary file 1 [file bsr20181690_Supp1.xlsx]

## Sheet: MS1_PA
(i) Save a copy of this workbook in your local drive
(ii) Fill Total Number of Carbon in two fatty acyl chains
(iii) Fill Total Number of double bonds in two fatty acyl chains
Lipid Class	Total Number of Carbon in two fatty acyl chains	Total Number of double bonds in two fatty acyl chains	Chemical Formula	Neutral Mass	Mass in Negative ion mode			Lipid Class	Total Number of Carbon in two fatty acyl chains	Total Number of double bonds in two fatty acyl chains	Chemical Formula	Neutral Mass	Mass in positive ion mode
					[M-H]-	[M+HCOO]-	[M+CH3COO]-						[M+H]+	[M+H-H2O]+	[M+NH4]+	[M+Na]+	[M+K]+	[M+Li]+
PA	4	0	C7H13O8P	256.035	255.027	301.032	315.048	PA	4	0	C7H13O8P	256.035	257.043	239.032	274.069	279.024	294.998	263.051
PA	8	0	C11H21O8P	312.097	311.089	357.095	371.111	PA	8	0	C11H21O8P	312.097	313.105	295.095	330.132	335.087	351.061	319.113
PA	12	0	C15H29O8P	368.16	367.152	413.158	427.173	PA	12	0	C15H29O8P	368.16	369.168	351.157	386.194	391.15	407.124	375.176
PA	16	0	C19H37O8P	424.223	423.215	469.22	483.236	PA	16	0	C19H37O8P	424.223	425.23	407.22	442.257	447.212	463.186	431.239
PA	20	0	C23H45O8P	480.285	479.277	525.283	539.298	PA	20	0	C23H45O8P	480.285	481.293	463.282	498.319	503.275	519.249	487.301
PA	20	1	C23H43O8P	478.269	477.262	523.267	537.283	PA	20	1	C23H43O8P	478.269	479.277	461.267	496.304	501.259	517.233	485.285
PA	20	2	C23H41O8P	476.254	475.246	521.251	535.267	PA	20	2	C23H41O8P	476.254	477.262	459.251	494.288	499.244	515.218	483.27
PA	20	3	C23H39O8P	474.238	473.23	519.236	533.251	PA	20	3	C23H39O8P	474.238	475.246	457.235	492.273	497.228	513.202	481.254
PA	20	4	C23H37O8P	472.223	471.215	517.22	531.236	PA	20	4	C23H37O8P	472.223	473.23	455.22	490.257	495.212	511.186	479.239
PA	20	5	C23H35O8P	470.207	469.199	515.205	529.22	PA	20	5	C23H35O8P	470.207	471.215	453.204	488.241	493.197	509.171	477.223
PA	20	6	C23H33O8P	468.191	467.183	513.189	527.205	PA	20	6	C23H33O8P	468.191	469.199	451.188	486.226	491.181	507.155	475.207
PA	22	0	C25H49O8P	508.316	507.309	553.314	567.33	PA	22	0	C25H49O8P	508.316	509.324	491.314	526.351	531.306	547.28	515.332
PA	22	1	C25H47O8P	506.301	505.293	551.298	565.314	PA	22	1	C25H47O8P	506.301	507.309	489.298	524.335	529.291	545.264	513.317
PA	22	2	C25H45O8P	504.285	503.277	549.283	563.298	PA	22	2	C25H45O8P	504.285	505.293	487.282	522.319	527.275	543.249	511.301
PA	22	3	C25H43O8P	502.269	501.262	547.267	561.283	PA	22	3	C25H43O8P	502.269	503.277	485.267	520.304	525.259	541.233	509.285
PA	22	4	C25H41O8P	500.254	499.246	545.251	559.267	PA	22	4	C25H41O8P	500.254	501.262	483.251	518.288	523.244	539.218	507.27
PA	22	5	C25H39O8P	498.238	497.23	543.236	557.251	PA	22	5	C25H39O8P	498.238	499.246	481.235	516.273	521.228	537.202	505.254
PA	22	6	C25H37O8P	496.223	495.215	541.22	555.236	PA	22	6	C25H37O8P	496.223	497.23	479.22	514.257	519.212	535.186	503.239
PA	24	0	C27H53O8P	536.348	535.34	581.345	595.361	PA	24	0	C27H53O8P	536.348	537.356	519.345	554.382	559.337	575.311	543.364
PA	24	1	C27H51O8P	534.332	533.324	579.33	593.345	PA	24	1	C27H51O8P	534.332	535.34	517.329	552.366	557.322	573.296	541.348
PA	24	2	C27H49O8P	532.316	531.309	577.314	591.33	PA	24	2	C27H49O8P	532.316	533.324	515.314	550.351	555.306	571.28	539.332
PA	24	3	C27H47O8P	530.301	529.293	575.298	589.314	PA	24	3	C27H47O8P	530.301	531.309	513.298	548.335	553.291	569.264	537.317
PA	24	4	C27H45O8P	528.285	527.277	573.283	587.298	PA	24	4	C27H45O8P	528.285	529.293	511.282	546.319	551.275	567.249	535.301
PA	24	5	C27H43O8P	526.269	525.262	571.267	585.283	PA	24	5	C27H43O8P	526.269	527.277	509.267	544.304	549.259	565.233	533.285
PA	24	6	C27H41O8P	524.254	523.246	569.251	583.267	PA	24	6	C27H41O8P	524.254	525.262	507.251	542.288	547.244	563.218	531.27
PA	25	0	C28H55O8P	550.363	549.356	595.361	609.377	PA	25	0	C28H55O8P	550.363	551.371	533.361	568.398	573.353	589.327	557.379
PA	26	0	C29H57O8P	564.379	563.371	609.377	623.392	PA	26	0	C29H57O8P	564.379	565.387	547.376	582.413	587.369	603.343	571.395
PA	26	1	C29H55O8P	562.363	561.356	607.361	621.377	PA	26	1	C29H55O8P	562.363	563.371	545.361	580.398	585.353	601.327	569.379
PA	26	2	C29H53O8P	560.348	559.34	605.345	619.361	PA	26	2	C29H53O8P	560.348	561.356	543.345	578.382	583.337	599.311	567.364
PA	26	3	C29H51O8P	558.332	557.324	603.33	617.345	PA	26	3	C29H51O8P	558.332	559.34	541.329	576.366	581.322	597.296	565.348
PA	26	4	C29H49O8P	556.316	555.309	601.314	615.33	PA	26	4	C29H49O8P	556.316	557.324	539.314	574.351	579.306	595.28	563.332
PA	26	5	C29H47O8P	554.301	553.293	599.298	613.314	PA	26	5	C29H47O8P	554.301	555.309	537.298	572.335	577.291	593.264	561.317
PA	26	6	C29H45O8P	552.285	551.277	597.283	611.298	PA	26	6	C29H45O8P	552.285	553.293	535.282	570.319	575.275	591.249	559.301
PA	28	0	C31H61O8P	592.41	591.402	637.408	651.424	PA	28	0	C31H61O8P	592.41	593.418	575.408	610.445	615.4	631.374	599.426
PA	28	1	C31H59O8P	590.395	589.387	635.392	649.408	PA	28	1	C31H59O8P	590.395	591.402	573.392	608.429	613.384	629.358	597.411
PA	28	2	C31H57O8P	588.379	587.371	633.377	647.392	PA	28	2	C31H57O8P	588.379	589.387	571.376	606.413	611.369	627.343	595.395
PA	28	3	C31H55O8P	586.363	585.356	631.361	645.377	PA	28	3	C31H55O8P	586.363	587.371	569.361	604.398	609.353	625.327	593.379
PA	28	4	C31H53O8P	584.348	583.34	629.345	643.361	PA	28	4	C31H53O8P	584.348	585.356	567.345	602.382	607.337	623.311	591.364
PA	28	5	C31H51O8P	582.332	581.324	627.33	641.345	PA	28	5	C31H51O8P	582.332	583.34	565.329	600.366	605.322	621.296	589.348
PA	28	6	C31H49O8P	580.316	579.309	625.314	639.33	PA	28	6	C31H49O8P	580.316	581.324	563.314	598.351	603.306	619.28	587.332
PA	30	0	C33H65O8P	620.442	619.434	665.439	679.455	PA	30	0	C33H65O8P	620.442	621.449	603.439	638.476	643.431	659.405	627.458
PA	30	1	C33H63O8P	618.426	617.418	663.424	677.439	PA	30	1	C33H63O8P	618.426	619.434	601.423	636.46	641.416	657.39	625.442
PA	30	2	C33H61O8P	616.41	615.402	661.408	675.424	PA	30	2	C33H61O8P	616.41	617.418	599.408	634.445	639.4	655.374	623.426
PA	30	3	C33H59O8P	614.395	613.387	659.392	673.408	PA	30	3	C33H59O8P	614.395	615.402	597.392	632.429	637.384	653.358	621.411
PA	30	4	C33H57O8P	612.379	611.371	657.377	671.392	PA	30	4	C33H57O8P	612.379	613.387	595.376	630.413	635.369	651.343	619.395
PA	30	5	C33H55O8P	610.363	609.356	655.361	669.377	PA	30	5	C33H55O8P	610.363	611.371	593.361	628.398	633.353	649.327	617.379
PA	30	6	C33H53O8P	608.348	607.34	653.345	667.361	PA	30	6	C33H53O8P	608.348	609.356	591.345	626.382	631.337	647.311	615.364
PA	31	1	C34H65O8P	632.442	631.434	677.439	691.455	PA	31	1	C34H65O8P	632.442	633.449	615.439	650.476	655.431	671.405	639.458
PA	32	0	C35H69O8P	648.473	647.465	693.471	707.486	PA	32	0	C35H69O8P	648.473	649.481	631.47	666.507	671.463	687.437	655.489
PA	32	1	C35H67O8P	646.457	645.449	691.455	705.471	PA	32	1	C35H67O8P	646.457	647.465	629.455	664.492	669.447	685.421	653.473
PA	32	2	C35H65O8P	644.442	643.434	689.439	703.455	PA	32	2	C35H65O8P	644.442	645.449	627.439	662.476	667.431	683.405	651.458
PA	32	3	C35H63O8P	642.426	641.418	687.424	701.439	PA	32	3	C35H63O8P	642.426	643.434	625.423	660.46	665.416	681.39	649.442
PA	32	4	C35H61O8P	640.41	639.402	685.408	699.424	PA	32	4	C35H61O8P	640.41	641.418	623.408	658.445	663.4	679.374	647.426
PA	32	5	C35H59O8P	638.395	637.387	683.392	697.408	PA	32	5	C35H59O8P	638.395	639.402	621.392	656.429	661.384	677.358	645.411
PA	32	6	C35H57O8P	636.379	635.371	681.377	695.392	PA	32	6	C35H57O8P	636.379	637.387	619.376	654.413	659.369	675.343	643.395
PA	34	0	C37H73O8P	676.504	675.496	721.502	735.518	PA	34	0	C37H73O8P	676.504	677.512	659.501	694.539	699.494	715.468	683.52
PA	34	1	C37H71O8P	674.489	673.481	719.486	733.502	PA	34	1	C37H71O8P	674.489	675.496	657.486	692.523	697.478	713.452	681.505
PA	34	2	C37H69O8P	672.473	671.465	717.471	731.486	PA	34	2	C37H69O8P	672.473	673.481	655.47	690.507	695.463	711.437	679.489
PA	34	3	C37H67O8P	670.457	669.449	715.455	729.471	PA	34	3	C37H67O8P	670.457	671.465	653.455	688.492	693.447	709.421	677.473
PA	34	4	C37H65O8P	668.442	667.434	713.439	727.455	PA	34	4	C37H65O8P	668.442	669.449	651.439	686.476	691.431	707.405	675.458
PA	34	5	C37H63O8P	666.426	665.418	711.424	725.439	PA	34	5	C37H63O8P	666.426	667.434	649.423	684.46	689.416	705.39	673.442
PA	34	6	C37H61O8P	664.41	663.402	709.408	723.424	PA	34	6	C37H61O8P	664.41	665.418	647.408	682.445	687.4	703.374	671.426
PA	36	0	C39H77O8P	704.536	703.528	749.533	763.549	PA	36	0	C39H77O8P	704.536	705.543	687.533	722.57	727.525	743.499	711.552
PA	36	1	C39H75O8P	702.52	701.512	747.518	761.533	PA	36	1	C39H75O8P	702.52	703.528	685.517	720.554	725.51	741.484	709.536
PA	36	2	C39H73O8P	700.504	699.496	745.502	759.518	PA	36	2	C39H73O8P	700.504	701.512	683.501	718.539	723.494	739.468	707.52
PA	36	3	C39H71O8P	698.489	697.481	743.486	757.502	PA	36	3	C39H71O8P	698.489	699.496	681.486	716.523	721.478	737.452	705.505
PA	36	4	C39H69O8P	696.473	695.465	741.471	755.486	PA	36	4	C39H69O8P	696.473	697.481	679.47	714.507	719.463	735.437	703.489
PA	36	5	C39H67O8P	694.457	693.449	739.455	753.471	PA	36	5	C39H67O8P	694.457	695.465	677.455	712.492	717.447	733.421	701.473
PA	36	6	C39H65O8P	692.442	691.434	737.439	751.455	PA	36	6	C39H65O8P	692.442	693.449	675.439	710.476	715.431	731.405	699.458
PA	38	0	C41H81O8P	732.567	731.559	777.564	791.58	PA	38	0	C41H81O8P	732.567	733.575	715.564	750.601	755.557	771.531	739.583
PA	38	1	C41H79O8P	730.551	729.543	775.549	789.564	PA	38	1	C41H79O8P	730.551	731.559	713.548	748.586	753.541	769.515	737.567
PA	38	2	C41H77O8P	728.536	727.528	773.533	787.549	PA	38	2	C41H77O8P	728.536	729.543	711.533	746.57	751.525	767.499	735.552
PA	38	3	C41H75O8P	726.52	725.512	771.518	785.533	PA	38	3	C41H75O8P	726.52	727.528	709.517	744.554	749.51	765.484	733.536
PA	38	4	C41H73O8P	724.504	723.496	769.502	783.518	PA	38	4	C41H73O8P	724.504	725.512	707.501	742.539	747.494	763.468	731.52
PA	38	5	C41H71O8P	722.489	721.481	767.486	781.502	PA	38	5	C41H71O8P	722.489	723.496	705.486	740.523	745.478	761.452	729.505
PA	38	6	C41H69O8P	720.473	719.465	765.471	779.486	PA	38	6	C41H69O8P	720.473	721.481	703.47	738.507	743.463	759.437	727.489
PA	40	0	C43H85O8P	760.598	759.59	805.596	819.611	PA	40	0	C43H85O8P	760.598	761.606	743.595	778.632	783.588	799.562	767.614
PA	40	1	C43H83O8P	758.582	757.575	803.58	817.596	PA	40	1	C43H83O8P	758.582	759.59	741.58	776.617	781.572	797.546	765.598
PA	40	2	C43H81O8P	756.567	755.559	801.564	815.58	PA	40	2	C43H81O8P	756.567	757.575	739.564	774.601	779.557	795.531	763.583
PA	40	3	C43H79O8P	754.551	753.543	799.549	813.564	PA	40	3	C43H79O8P	754.551	755.559	737.548	772.586	777.541	793.515	761.567
PA	40	4	C43H77O8P	752.536	751.528	797.533	811.549	PA	40	4	C43H77O8P	752.536	753.543	735.533	770.57	775.525	791.499	759.552
PA	40	5	C43H75O8P	750.52	749.512	795.518	809.533	PA	40	5	C43H75O8P	750.52	751.528	733.517	768.554	773.51	789.484	757.536
PA	40	6	C43H73O8P	748.504	747.496	793.502	807.518	PA	40	6	C43H73O8P	748.504	749.512	731.501	766.539	771.494	787.468	755.52

## Sheet: MS1_PC
(i) Save a copy of this workbook in your local drive
(ii) Fill Total Number of Carbon in two fatty acyl chains
(iii) Fill Total Number of double bonds in two fatty acyl chains
Lipid Class	Total Number of Carbon in two fatty acyl chains	Total Number of double bonds in two fatty acyl chains	Chemical Formula	Neutral Mass	Mass in Negative ion mode			Lipid Class	Total Number of Carbon in two fatty acyl chains	Total Number of double bonds in two fatty acyl chains	Chemical Formula	Neutral Mass	Mass in positive ion mode
					[M-H]-	[M+HCOO]-	[M+CH3COO]-						[M+H]+	[M+H-H2O]+	[M+NH4]+	[M+Na]+	[M+K]+	[M+Li]+
PC	4	0	C12H24O8NP	341.127	340.12	386.125	400.141	PC	4	0	C12H24O8NP	341.127	342.135	324.125	359.162	364.117	380.091	348.144
PC	8	0	C16H32O8NP	397.19	396.182	442.188	456.203	PC	8	0	C16H32O8NP	397.19	398.198	380.187	415.224	420.18	436.154	404.206
PC	12	0	C20H40O8NP	453.253	452.245	498.25	512.266	PC	12	0	C20H40O8NP	453.253	454.261	436.25	471.287	476.242	492.216	460.269
PC	16	0	C24H48O8NP	509.315	508.307	554.313	568.329	PC	16	0	C24H48O8NP	509.315	510.323	492.313	527.35	532.305	548.279	516.331
PC	20	0	C28H56O8NP	565.378	564.37	610.376	624.391	PC	20	0	C28H56O8NP	565.378	566.386	548.375	583.412	588.368	604.342	572.394
PC	20	1	C28H54O8NP	563.362	562.354	608.36	622.376	PC	20	1	C28H54O8NP	563.362	564.37	546.36	581.397	586.352	602.326	570.378
PC	20	2	C28H52O8NP	561.347	560.339	606.344	620.36	PC	20	2	C28H52O8NP	561.347	562.354	544.344	579.381	584.336	600.31	568.363
PC	20	3	C28H50O8NP	559.331	558.323	604.329	618.344	PC	20	3	C28H50O8NP	559.331	560.339	542.328	577.365	582.321	598.295	566.347
PC	20	4	C28H48O8NP	557.315	556.307	602.313	616.329	PC	20	4	C28H48O8NP	557.315	558.323	540.313	575.35	580.305	596.279	564.331
PC	20	5	C28H46O8NP	555.3	554.292	600.297	614.313	PC	20	5	C28H46O8NP	555.3	556.307	538.297	573.334	578.289	594.263	562.316
PC	20	6	C28H44O8NP	553.284	552.276	598.282	612.297	PC	20	6	C28H44O8NP	553.284	554.292	536.281	571.318	576.274	592.248	560.3
PC	22	0	C30H60O8NP	593.409	592.401	638.407	652.423	PC	22	0	C30H60O8NP	593.409	594.417	576.406	611.444	616.399	632.373	600.425
PC	22	1	C30H58O8NP	591.394	590.386	636.391	650.407	PC	22	1	C30H58O8NP	591.394	592.401	574.391	609.428	614.383	630.357	598.41
PC	22	2	C30H56O8NP	589.378	588.37	634.376	648.391	PC	22	2	C30H56O8NP	589.378	590.386	572.375	607.412	612.368	628.342	596.394
PC	22	3	C30H54O8NP	587.362	586.354	632.36	646.376	PC	22	3	C30H54O8NP	587.362	588.37	570.36	605.397	610.352	626.326	594.378
PC	22	4	C30H52O8NP	585.347	584.339	630.344	644.36	PC	22	4	C30H52O8NP	585.347	586.354	568.344	603.381	608.336	624.31	592.363
PC	22	5	C30H50O8NP	583.331	582.323	628.329	642.344	PC	22	5	C30H50O8NP	583.331	584.339	566.328	601.365	606.321	622.295	590.347
PC	22	6	C30H48O8NP	581.315	580.307	626.313	640.329	PC	22	6	C30H48O8NP	581.315	582.323	564.313	599.35	604.305	620.279	588.331
PC	24	0	C32H64O8NP	621.441	620.433	666.438	680.454	PC	24	0	C32H64O8NP	621.441	622.448	604.438	639.475	644.43	660.404	628.457
PC	24	1	C32H62O8NP	619.425	618.417	664.423	678.438	PC	24	1	C32H62O8NP	619.425	620.433	602.422	637.459	642.415	658.389	626.441
PC	24	2	C32H60O8NP	617.409	616.401	662.407	676.423	PC	24	2	C32H60O8NP	617.409	618.417	600.406	635.444	640.399	656.373	624.425
PC	24	3	C32H58O8NP	615.394	614.386	660.391	674.407	PC	24	3	C32H58O8NP	615.394	616.401	598.391	633.428	638.383	654.357	622.41
PC	24	4	C32H56O8NP	613.378	612.37	658.376	672.391	PC	24	4	C32H56O8NP	613.378	614.386	596.375	631.412	636.368	652.342	620.394
PC	24	5	C32H54O8NP	611.362	610.354	656.36	670.376	PC	24	5	C32H54O8NP	611.362	612.37	594.36	629.397	634.352	650.326	618.378
PC	24	6	C32H52O8NP	609.347	608.339	654.344	668.36	PC	24	6	C32H52O8NP	609.347	610.354	592.344	627.381	632.336	648.31	616.363
PC	25	0	C33H66O8NP	635.456	634.448	680.454	694.469	PC	25	0	C33H66O8NP	635.456	636.464	618.453	653.491	658.446	674.42	642.472
PC	26	0	C34H68O8NP	649.472	648.464	694.469	708.485	PC	26	0	C34H68O8NP	649.472	650.48	632.469	667.506	672.462	688.436	656.488
PC	26	1	C34H66O8NP	647.456	646.448	692.454	706.469	PC	26	1	C34H66O8NP	647.456	648.464	630.453	665.491	670.446	686.42	654.472
PC	26	2	C34H64O8NP	645.441	644.433	690.438	704.454	PC	26	2	C34H64O8NP	645.441	646.448	628.438	663.475	668.43	684.404	652.457
PC	26	3	C34H62O8NP	643.425	642.417	688.423	702.438	PC	26	3	C34H62O8NP	643.425	644.433	626.422	661.459	666.415	682.389	650.441
PC	26	4	C34H60O8NP	641.409	640.401	686.407	700.423	PC	26	4	C34H60O8NP	641.409	642.417	624.406	659.444	664.399	680.373	648.425
PC	26	5	C34H58O8NP	639.394	638.386	684.391	698.407	PC	26	5	C34H58O8NP	639.394	640.401	622.391	657.428	662.383	678.357	646.41
PC	26	6	C34H56O8NP	637.378	636.37	682.376	696.391	PC	26	6	C34H56O8NP	637.378	638.386	620.375	655.412	660.368	676.342	644.394
PC	28	0	C36H72O8NP	677.503	676.495	722.501	736.516	PC	28	0	C36H72O8NP	677.503	678.511	660.5	695.537	700.493	716.467	684.519
PC	28	1	C36H70O8NP	675.487	674.48	720.485	734.501	PC	28	1	C36H70O8NP	675.487	676.495	658.485	693.522	698.477	714.451	682.503
PC	28	2	C36H68O8NP	673.472	672.464	718.469	732.485	PC	28	2	C36H68O8NP	673.472	674.48	656.469	691.506	696.462	712.436	680.488
PC	28	3	C36H66O8NP	671.456	670.448	716.454	730.469	PC	28	3	C36H66O8NP	671.456	672.464	654.453	689.491	694.446	710.42	678.472
PC	28	4	C36H64O8NP	669.441	668.433	714.438	728.454	PC	28	4	C36H64O8NP	669.441	670.448	652.438	687.475	692.43	708.404	676.457
PC	28	5	C36H62O8NP	667.425	666.417	712.423	726.438	PC	28	5	C36H62O8NP	667.425	668.433	650.422	685.459	690.415	706.389	674.441
PC	28	6	C36H60O8NP	665.409	664.401	710.407	724.423	PC	28	6	C36H60O8NP	665.409	666.417	648.406	683.444	688.399	704.373	672.425
PC	30	0	C38H76O8NP	705.534	704.527	750.532	764.548	PC	30	0	C38H76O8NP	705.534	706.542	688.532	723.569	728.524	744.498	712.55
PC	30	1	C38H74O8NP	703.519	702.511	748.516	762.532	PC	30	1	C38H74O8NP	703.519	704.527	686.516	721.553	726.509	742.482	710.535
PC	30	2	C38H72O8NP	701.503	700.495	746.501	760.516	PC	30	2	C38H72O8NP	701.503	702.511	684.5	719.537	724.493	740.467	708.519
PC	30	3	C38H70O8NP	699.487	698.48	744.485	758.501	PC	30	3	C38H70O8NP	699.487	700.495	682.485	717.522	722.477	738.451	706.503
PC	30	4	C38H68O8NP	697.472	696.464	742.469	756.485	PC	30	4	C38H68O8NP	697.472	698.48	680.469	715.506	720.462	736.436	704.488
PC	30	5	C38H66O8NP	695.456	694.448	740.454	754.469	PC	30	5	C38H66O8NP	695.456	696.464	678.453	713.491	718.446	734.42	702.472
PC	30	6	C38H64O8NP	693.441	692.433	738.438	752.454	PC	30	6	C38H64O8NP	693.441	694.448	676.438	711.475	716.43	732.404	700.457
PC	31	1	C39H76O8NP	717.534	716.527	762.532	776.548	PC	31	1	C39H76O8NP	717.534	718.542	700.532	735.569	740.524	756.498	724.55
PC	32	0	C40H80O8NP	733.566	732.558	778.563	792.579	PC	32	0	C40H80O8NP	733.566	734.574	716.563	751.6	756.555	772.529	740.582
PC	32	1	C40H78O8NP	731.55	730.542	776.548	790.563	PC	32	1	C40H78O8NP	731.55	732.558	714.547	749.584	754.54	770.514	738.566
PC	32	2	C40H76O8NP	729.534	728.527	774.532	788.548	PC	32	2	C40H76O8NP	729.534	730.542	712.532	747.569	752.524	768.498	736.55
PC	32	3	C40H74O8NP	727.519	726.511	772.516	786.532	PC	32	3	C40H74O8NP	727.519	728.527	710.516	745.553	750.509	766.482	734.535
PC	32	4	C40H72O8NP	725.503	724.495	770.501	784.516	PC	32	4	C40H72O8NP	725.503	726.511	708.5	743.537	748.493	764.467	732.519
PC	32	5	C40H70O8NP	723.487	722.48	768.485	782.501	PC	32	5	C40H70O8NP	723.487	724.495	706.485	741.522	746.477	762.451	730.503
PC	32	6	C40H68O8NP	721.472	720.464	766.469	780.485	PC	32	6	C40H68O8NP	721.472	722.48	704.469	739.506	744.462	760.436	728.488
PC	34	0	C42H84O8NP	761.597	760.589	806.595	820.61	PC	34	0	C42H84O8NP	761.597	762.605	744.594	779.631	784.587	800.561	768.613
PC	34	1	C42H82O8NP	759.581	758.574	804.579	818.595	PC	34	1	C42H82O8NP	759.581	760.589	742.579	777.616	782.571	798.545	766.597
PC	34	2	C42H80O8NP	757.566	756.558	802.563	816.579	PC	34	2	C42H80O8NP	757.566	758.574	740.563	775.6	780.555	796.529	764.582
PC	34	3	C42H78O8NP	755.55	754.542	800.548	814.563	PC	34	3	C42H78O8NP	755.55	756.558	738.547	773.584	778.54	794.514	762.566
PC	34	4	C42H76O8NP	753.534	752.527	798.532	812.548	PC	34	4	C42H76O8NP	753.534	754.542	736.532	771.569	776.524	792.498	760.55
PC	34	5	C42H74O8NP	751.519	750.511	796.516	810.532	PC	34	5	C42H74O8NP	751.519	752.527	734.516	769.553	774.509	790.482	758.535
PC	34	6	C42H72O8NP	749.503	748.495	794.501	808.516	PC	34	6	C42H72O8NP	749.503	750.511	732.5	767.537	772.493	788.467	756.519
PC	36	0	C44H88O8NP	789.628	788.62	834.626	848.642	PC	36	0	C44H88O8NP	789.628	790.636	772.626	807.663	812.618	828.592	796.644
PC	36	1	C44H86O8NP	787.613	786.605	832.61	846.626	PC	36	1	C44H86O8NP	787.613	788.62	770.61	805.647	810.602	826.576	794.629
PC	36	2	C44H84O8NP	785.597	784.589	830.595	844.61	PC	36	2	C44H84O8NP	785.597	786.605	768.594	803.631	808.587	824.561	792.613
PC	36	3	C44H82O8NP	783.581	782.574	828.579	842.595	PC	36	3	C44H82O8NP	783.581	784.589	766.579	801.616	806.571	822.545	790.597
PC	36	4	C44H80O8NP	781.566	780.558	826.563	840.579	PC	36	4	C44H80O8NP	781.566	782.574	764.563	799.6	804.555	820.529	788.582
PC	36	5	C44H78O8NP	779.55	778.542	824.548	838.563	PC	36	5	C44H78O8NP	779.55	780.558	762.547	797.584	802.54	818.514	786.566
PC	36	6	C44H76O8NP	777.534	776.527	822.532	836.548	PC	36	6	C44H76O8NP	777.534	778.542	760.532	795.569	800.524	816.498	784.55
PC	38	0	C46H92O8NP	817.66	816.652	862.657	876.673	PC	38	0	C46H92O8NP	817.66	818.667	800.657	835.694	840.649	856.623	824.676
PC	38	1	C46H90O8NP	815.644	814.636	860.642	874.657	PC	38	1	C46H90O8NP	815.644	816.652	798.641	833.678	838.634	854.608	822.66
PC	38	2	C46H88O8NP	813.628	812.62	858.626	872.642	PC	38	2	C46H88O8NP	813.628	814.636	796.626	831.663	836.618	852.592	820.644
PC	38	3	C46H86O8NP	811.613	810.605	856.61	870.626	PC	38	3	C46H86O8NP	811.613	812.62	794.61	829.647	834.602	850.576	818.629
PC	38	4	C46H84O8NP	809.597	808.589	854.595	868.61	PC	38	4	C46H84O8NP	809.597	810.605	792.594	827.631	832.587	848.561	816.613
PC	38	5	C46H82O8NP	807.581	806.574	852.579	866.595	PC	38	5	C46H82O8NP	807.581	808.589	790.579	825.616	830.571	846.545	814.597
PC	38	6	C46H80O8NP	805.566	804.558	850.563	864.579	PC	38	6	C46H80O8NP	805.566	806.574	788.563	823.6	828.555	844.529	812.582
PC	40	0	C48H96O8NP	845.691	844.683	890.689	904.704	PC	40	0	C48H96O8NP	845.691	846.699	828.688	863.725	868.681	884.655	852.707
PC	40	1	C48H94O8NP	843.675	842.667	888.673	902.689	PC	40	1	C48H94O8NP	843.675	844.683	826.673	861.71	866.665	882.639	850.691
PC	40	2	C48H92O8NP	841.66	840.652	886.657	900.673	PC	40	2	C48H92O8NP	841.66	842.667	824.657	859.694	864.649	880.623	848.676
PC	40	3	C48H90O8NP	839.644	838.636	884.642	898.657	PC	40	3	C48H90O8NP	839.644	840.652	822.641	857.678	862.634	878.608	846.66
PC	40	4	C48H88O8NP	837.628	836.62	882.626	896.642	PC	40	4	C48H88O8NP	837.628	838.636	820.626	855.663	860.618	876.592	844.644
PC	40	5	C48H86O8NP	835.613	834.605	880.61	894.626	PC	40	5	C48H86O8NP	835.613	836.62	818.61	853.647	858.602	874.576	842.629
PC	40	6	C48H84O8NP	833.597	832.589	878.595	892.61	PC	40	6	C48H84O8NP	833.597	834.605	816.594	851.631	856.587	872.561	840.613

## Sheet: MS1_PI
(i) Save a copy of this workbook in your local drive
(ii) Fill Total Number of Carbon in two fatty acyl chains
(iii) Fill Total Number of double bonds in two fatty acyl chains
Lipid Class	Total Number of Carbon in two fatty acyl chains	Total Number of double bonds in two fatty acyl chains	Chemical Formula	Neutral Mass	Mass in Negative ion mode			Lipid Class	Total Number of Carbon in two fatty acyl chains	Total Number of double bonds in two fatty acyl chains	Chemical Formula	Neutral Mass	Mass in positive ion mode
					[M-H]-	[M+HCOO]-	[M+CH3COO]-						[M+H]+	[M+H-H2O]+	[M+NH4]+	[M+Na]+	[M+K]+	[M+Li]+
PI	4	0	C13H23O13P	418.087	417.08	463.085	477.101	PI	4	0	C13H23O13P	418.087	419.095	401.085	436.122	441.077	457.051	425.103
PI	8	0	C17H31O13P	474.15	473.142	519.148	533.163	PI	8	0	C17H31O13P	474.15	475.158	457.147	492.184	497.14	513.114	481.166
PI	12	0	C21H39O13P	530.213	529.205	575.21	589.226	PI	12	0	C21H39O13P	530.213	531.22	513.21	548.247	553.202	569.176	537.229
PI	16	0	C25H47O13P	586.275	585.267	631.273	645.289	PI	16	0	C25H47O13P	586.275	587.283	569.273	604.31	609.265	625.239	593.291
PI	20	0	C29H55O13P	642.338	641.33	687.336	701.351	PI	20	0	C29H55O13P	642.338	643.346	625.335	660.372	665.328	681.302	649.354
PI	20	1	C29H53O13P	640.322	639.314	685.32	699.336	PI	20	1	C29H53O13P	640.322	641.33	623.319	658.357	663.312	679.286	647.338
PI	20	2	C29H51O13P	638.307	637.299	683.304	697.32	PI	20	2	C29H51O13P	638.307	639.314	621.304	656.341	661.296	677.27	645.323
PI	20	3	C29H49O13P	636.291	635.283	681.289	695.304	PI	20	3	C29H49O13P	636.291	637.299	619.288	654.325	659.281	675.255	643.307
PI	20	4	C29H47O13P	634.275	633.267	679.273	693.289	PI	20	4	C29H47O13P	634.275	635.283	617.273	652.31	657.265	673.239	641.291
PI	20	5	C29H45O13P	632.26	631.252	677.257	691.273	PI	20	5	C29H45O13P	632.26	633.267	615.257	650.294	655.249	671.223	639.276
PI	20	6	C29H43O13P	630.244	629.236	675.242	689.257	PI	20	6	C29H43O13P	630.244	631.252	613.241	648.278	653.234	669.208	637.26
PI	22	0	C31H59O13P	670.369	669.361	715.367	729.382	PI	22	0	C31H59O13P	670.369	671.377	653.366	688.404	693.359	709.333	677.385
PI	22	1	C31H57O13P	668.354	667.346	713.351	727.367	PI	22	1	C31H57O13P	668.354	669.361	651.351	686.388	691.343	707.317	675.37
PI	22	2	C31H55O13P	666.338	665.33	711.336	725.351	PI	22	2	C31H55O13P	666.338	667.346	649.335	684.372	689.328	705.302	673.354
PI	22	3	C31H53O13P	664.322	663.314	709.32	723.336	PI	22	3	C31H53O13P	664.322	665.33	647.319	682.357	687.312	703.286	671.338
PI	22	4	C31H51O13P	662.307	661.299	707.304	721.32	PI	22	4	C31H51O13P	662.307	663.314	645.304	680.341	685.296	701.27	669.323
PI	22	5	C31H49O13P	660.291	659.283	705.289	719.304	PI	22	5	C31H49O13P	660.291	661.299	643.288	678.325	683.281	699.255	667.307
PI	22	6	C31H47O13P	658.275	657.267	703.273	717.289	PI	22	6	C31H47O13P	658.275	659.283	641.273	676.31	681.265	697.239	665.291
PI	24	0	C33H63O13P	698.4	697.393	743.398	757.414	PI	24	0	C33H63O13P	698.4	699.408	681.398	716.435	721.39	737.364	705.416
PI	24	1	C33H61O13P	696.385	695.377	741.382	755.398	PI	24	1	C33H61O13P	696.385	697.393	679.382	714.419	719.375	735.349	703.401
PI	24	2	C33H59O13P	694.369	693.361	739.367	753.382	PI	24	2	C33H59O13P	694.369	695.377	677.366	712.404	717.359	733.333	701.385
PI	24	3	C33H57O13P	692.354	691.346	737.351	751.367	PI	24	3	C33H57O13P	692.354	693.361	675.351	710.388	715.343	731.317	699.37
PI	24	4	C33H55O13P	690.338	689.33	735.336	749.351	PI	24	4	C33H55O13P	690.338	691.346	673.335	708.372	713.328	729.302	697.354
PI	24	5	C33H53O13P	688.322	687.314	733.32	747.336	PI	24	5	C33H53O13P	688.322	689.33	671.319	706.357	711.312	727.286	695.338
PI	24	6	C33H51O13P	686.307	685.299	731.304	745.32	PI	24	6	C33H51O13P	686.307	687.314	669.304	704.341	709.296	725.27	693.323
PI	25	0	C34H65O13P	712.416	711.408	757.414	771.429	PI	25	0	C34H65O13P	712.416	713.424	695.413	730.45	735.406	751.38	719.432
PI	26	0	C35H67O13P	726.432	725.424	771.429	785.445	PI	26	0	C35H67O13P	726.432	727.44	709.429	744.466	749.422	765.395	733.448
PI	26	1	C35H65O13P	724.416	723.408	769.414	783.429	PI	26	1	C35H65O13P	724.416	725.424	707.413	742.45	747.406	763.38	731.432
PI	26	2	C35H63O13P	722.4	721.393	767.398	781.414	PI	26	2	C35H63O13P	722.4	723.408	705.398	740.435	745.39	761.364	729.416
PI	26	3	C35H61O13P	720.385	719.377	765.382	779.398	PI	26	3	C35H61O13P	720.385	721.393	703.382	738.419	743.375	759.349	727.401
PI	26	4	C35H59O13P	718.369	717.361	763.367	777.382	PI	26	4	C35H59O13P	718.369	719.377	701.366	736.404	741.359	757.333	725.385
PI	26	5	C35H57O13P	716.354	715.346	761.351	775.367	PI	26	5	C35H57O13P	716.354	717.361	699.351	734.388	739.343	755.317	723.37
PI	26	6	C35H55O13P	714.338	713.33	759.336	773.351	PI	26	6	C35H55O13P	714.338	715.346	697.335	732.372	737.328	753.302	721.354
PI	28	0	C37H71O13P	754.463	753.455	799.461	813.476	PI	28	0	C37H71O13P	754.463	755.471	737.46	772.497	777.453	793.427	761.479
PI	28	1	C37H69O13P	752.447	751.44	797.445	811.461	PI	28	1	C37H69O13P	752.447	753.455	735.445	770.482	775.437	791.411	759.463
PI	28	2	C37H67O13P	750.432	749.424	795.429	809.445	PI	28	2	C37H67O13P	750.432	751.44	733.429	768.466	773.422	789.395	757.448
PI	28	3	C37H65O13P	748.416	747.408	793.414	807.429	PI	28	3	C37H65O13P	748.416	749.424	731.413	766.45	771.406	787.38	755.432
PI	28	4	C37H63O13P	746.4	745.393	791.398	805.414	PI	28	4	C37H63O13P	746.4	747.408	729.398	764.435	769.39	785.364	753.416
PI	28	5	C37H61O13P	744.385	743.377	789.382	803.398	PI	28	5	C37H61O13P	744.385	745.393	727.382	762.419	767.375	783.349	751.401
PI	28	6	C37H59O13P	742.369	741.361	787.367	801.382	PI	28	6	C37H59O13P	742.369	743.377	725.366	760.404	765.359	781.333	749.385
PI	30	0	C39H75O13P	782.494	781.487	827.492	841.508	PI	30	0	C39H75O13P	782.494	783.502	765.492	800.529	805.484	821.458	789.51
PI	30	1	C39H73O13P	780.479	779.471	825.476	839.492	PI	30	1	C39H73O13P	780.479	781.487	763.476	798.513	803.468	819.442	787.495
PI	30	2	C39H71O13P	778.463	777.455	823.461	837.476	PI	30	2	C39H71O13P	778.463	779.471	761.46	796.497	801.453	817.427	785.479
PI	30	3	C39H69O13P	776.447	775.44	821.445	835.461	PI	30	3	C39H69O13P	776.447	777.455	759.445	794.482	799.437	815.411	783.463
PI	30	4	C39H67O13P	774.432	773.424	819.429	833.445	PI	30	4	C39H67O13P	774.432	775.44	757.429	792.466	797.422	813.395	781.448
PI	30	5	C39H65O13P	772.416	771.408	817.414	831.429	PI	30	5	C39H65O13P	772.416	773.424	755.413	790.45	795.406	811.38	779.432
PI	30	6	C39H63O13P	770.4	769.393	815.398	829.414	PI	30	6	C39H63O13P	770.4	771.408	753.398	788.435	793.39	809.364	777.416
PI	31	1	C40H75O13P	794.494	793.487	839.492	853.508	PI	31	1	C40H75O13P	794.494	795.502	777.492	812.529	817.484	833.458	801.51
PI	32	0	C41H79O13P	810.526	809.518	855.523	869.539	PI	32	0	C41H79O13P	810.526	811.533	793.523	828.56	833.515	849.489	817.542
PI	32	1	C41H77O13P	808.51	807.502	853.508	867.523	PI	32	1	C41H77O13P	808.51	809.518	791.507	826.544	831.5	847.474	815.526
PI	32	2	C41H75O13P	806.494	805.487	851.492	865.508	PI	32	2	C41H75O13P	806.494	807.502	789.492	824.529	829.484	845.458	813.51
PI	32	3	C41H73O13P	804.479	803.471	849.476	863.492	PI	32	3	C41H73O13P	804.479	805.487	787.476	822.513	827.468	843.442	811.495
PI	32	4	C41H71O13P	802.463	801.455	847.461	861.476	PI	32	4	C41H71O13P	802.463	803.471	785.46	820.497	825.453	841.427	809.479
PI	32	5	C41H69O13P	800.447	799.44	845.445	859.461	PI	32	5	C41H69O13P	800.447	801.455	783.445	818.482	823.437	839.411	807.463
PI	32	6	C41H67O13P	798.432	797.424	843.429	857.445	PI	32	6	C41H67O13P	798.432	799.44	781.429	816.466	821.422	837.395	805.448
PI	34	0	C43H83O13P	838.557	837.549	883.555	897.57	PI	34	0	C43H83O13P	838.557	839.565	821.554	856.591	861.547	877.521	845.573
PI	34	1	C43H81O13P	836.541	835.533	881.539	895.555	PI	34	1	C43H81O13P	836.541	837.549	819.539	854.576	859.531	875.505	843.557
PI	34	2	C43H79O13P	834.526	833.518	879.523	893.539	PI	34	2	C43H79O13P	834.526	835.533	817.523	852.56	857.515	873.489	841.542
PI	34	3	C43H77O13P	832.51	831.502	877.508	891.523	PI	34	3	C43H77O13P	832.51	833.518	815.507	850.544	855.5	871.474	839.526
PI	34	4	C43H75O13P	830.494	829.487	875.492	889.508	PI	34	4	C43H75O13P	830.494	831.502	813.492	848.529	853.484	869.458	837.51
PI	34	5	C43H73O13P	828.479	827.471	873.476	887.492	PI	34	5	C43H73O13P	828.479	829.487	811.476	846.513	851.468	867.442	835.495
PI	34	6	C43H71O13P	826.463	825.455	871.461	885.476	PI	34	6	C43H71O13P	826.463	827.471	809.46	844.497	849.453	865.427	833.479
PI	36	0	C45H87O13P	866.588	865.58	911.586	925.602	PI	36	0	C45H87O13P	866.588	867.596	849.586	884.623	889.578	905.552	873.604
PI	36	1	C45H85O13P	864.573	863.565	909.57	923.586	PI	36	1	C45H85O13P	864.573	865.58	847.57	882.607	887.562	903.536	871.589
PI	36	2	C45H83O13P	862.557	861.549	907.555	921.57	PI	36	2	C45H83O13P	862.557	863.565	845.554	880.591	885.547	901.521	869.573
PI	36	3	C45H81O13P	860.541	859.533	905.539	919.555	PI	36	3	C45H81O13P	860.541	861.549	843.539	878.576	883.531	899.505	867.557
PI	36	4	C45H79O13P	858.526	857.518	903.523	917.539	PI	36	4	C45H79O13P	858.526	859.533	841.523	876.56	881.515	897.489	865.542
PI	36	5	C45H77O13P	856.51	855.502	901.508	915.523	PI	36	5	C45H77O13P	856.51	857.518	839.507	874.544	879.5	895.474	863.526
PI	36	6	C45H75O13P	854.494	853.487	899.492	913.508	PI	36	6	C45H75O13P	854.494	855.502	837.492	872.529	877.484	893.458	861.51
PI	38	0	C47H91O13P	894.62	893.612	939.617	953.633	PI	38	0	C47H91O13P	894.62	895.627	877.617	912.654	917.609	933.583	901.636
PI	38	1	C47H89O13P	892.604	891.596	937.602	951.617	PI	38	1	C47H89O13P	892.604	893.612	875.601	910.638	915.594	931.568	899.62
PI	38	2	C47H87O13P	890.588	889.58	935.586	949.602	PI	38	2	C47H87O13P	890.588	891.596	873.586	908.623	913.578	929.552	897.604
PI	38	3	C47H85O13P	888.573	887.565	933.57	947.586	PI	38	3	C47H85O13P	888.573	889.58	871.57	906.607	911.562	927.536	895.589
PI	38	4	C47H83O13P	886.557	885.549	931.555	945.57	PI	38	4	C47H83O13P	886.557	887.565	869.554	904.591	909.547	925.521	893.573
PI	38	5	C47H81O13P	884.541	883.533	929.539	943.555	PI	38	5	C47H81O13P	884.541	885.549	867.539	902.576	907.531	923.505	891.557
PI	38	6	C47H79O13P	882.526	881.518	927.523	941.539	PI	38	6	C47H79O13P	882.526	883.533	865.523	900.56	905.515	921.489	889.542
PI	40	0	C49H95O13P	922.651	921.643	967.649	981.664	PI	40	0	C49H95O13P	922.651	923.659	905.648	940.685	945.641	961.615	929.667
PI	40	1	C49H93O13P	920.635	919.627	965.633	979.649	PI	40	1	C49H93O13P	920.635	921.643	903.632	938.67	943.625	959.599	927.651
PI	40	2	C49H91O13P	918.62	917.612	963.617	977.633	PI	40	2	C49H91O13P	918.62	919.627	901.617	936.654	941.609	957.583	925.636
PI	40	3	C49H89O13P	916.604	915.596	961.602	975.617	PI	40	3	C49H89O13P	916.604	917.612	899.601	934.638	939.594	955.568	923.62
PI	40	4	C49H87O13P	914.588	913.58	959.586	973.602	PI	40	4	C49H87O13P	914.588	915.596	897.586	932.623	937.578	953.552	921.604
PI	40	5	C49H85O13P	912.573	911.565	957.57	971.586	PI	40	5	C49H85O13P	912.573	913.58	895.57	930.607	935.562	951.536	919.589
PI	40	6	C49H83O13P	910.557	909.549	955.555	969.57	PI	40	6	C49H83O13P	910.557	911.565	893.554	928.591	933.547	949.521	917.573

## Sheet: MS1_PS
(i) Save a copy of this workbook in your local drive
(ii) Fill Total Number of Carbon in two fatty acyl chains
(iii) Fill Total Number of double bonds in two fatty acyl chains
Lipid Class	Total Number of Carbon in two fatty acyl chains	Total Number of double bonds in two fatty acyl chains	Chemical Formula	Neutral Mass	Mass in Negative ion mode			Lipid Class	Total Number of Carbon in two fatty acyl chains	Total Number of double bonds in two fatty acyl chains	Chemical Formula	Neutral Mass	Mass in positive ion mode
					[M-H]-	[M+HCOO]-	[M+CH3COO]-						[M+H]+	[M+H-H2O]+	[M+NH4]+	[M+Na]+	[M+K]+	[M+Li]+
PS	4	0	C10H18O10NP	343.07	342.063	388.068	402.084	PS	4	0	C10H18O10NP	343.07	344.078	326.068	361.105	366.06	382.034	350.086
PS	8	0	C14H26O10NP	399.133	398.125	444.131	458.146	PS	8	0	C14H26O10NP	399.133	400.141	382.13	417.167	422.123	438.097	406.149
PS	12	0	C18H34O10NP	455.196	454.188	500.193	514.209	PS	12	0	C18H34O10NP	455.196	456.203	438.193	473.23	478.185	494.159	462.212
PS	16	0	C22H42O10NP	511.258	510.25	556.256	570.271	PS	16	0	C22H42O10NP	511.258	512.266	494.255	529.293	534.248	550.222	518.274
PS	20	0	C26H50O10NP	567.321	566.313	612.318	626.334	PS	20	0	C26H50O10NP	567.321	568.329	550.318	585.355	590.311	606.284	574.337
PS	20	1	C26H48O10NP	565.305	564.297	610.303	624.318	PS	20	1	C26H48O10NP	565.305	566.313	548.302	583.339	588.295	604.269	572.321
PS	20	2	C26H46O10NP	563.289	562.282	608.287	622.303	PS	20	2	C26H46O10NP	563.289	564.297	546.287	581.324	586.279	602.253	570.305
PS	20	3	C26H44O10NP	561.274	560.266	606.271	620.287	PS	20	3	C26H44O10NP	561.274	562.282	544.271	579.308	584.264	600.238	568.29
PS	20	4	C26H42O10NP	559.258	558.25	604.256	618.271	PS	20	4	C26H42O10NP	559.258	560.266	542.255	577.293	582.248	598.222	566.274
PS	20	5	C26H40O10NP	557.242	556.235	602.24	616.256	PS	20	5	C26H40O10NP	557.242	558.25	540.24	575.277	580.232	596.206	564.259
PS	20	6	C26H38O10NP	555.227	554.219	600.225	614.24	PS	20	6	C26H38O10NP	555.227	556.235	538.224	573.261	578.217	594.191	562.243
PS	22	0	C28H54O10NP	595.352	594.344	640.35	654.365	PS	22	0	C28H54O10NP	595.352	596.36	578.349	613.386	618.342	634.316	602.368
PS	22	1	C28H52O10NP	593.336	592.329	638.334	652.35	PS	22	1	C28H52O10NP	593.336	594.344	576.334	611.371	616.326	632.3	600.352
PS	22	2	C28H50O10NP	591.321	590.313	636.318	650.334	PS	22	2	C28H50O10NP	591.321	592.329	574.318	609.355	614.311	630.284	598.337
PS	22	3	C28H48O10NP	589.305	588.297	634.303	648.318	PS	22	3	C28H48O10NP	589.305	590.313	572.302	607.339	612.295	628.269	596.321
PS	22	4	C28H46O10NP	587.289	586.282	632.287	646.303	PS	22	4	C28H46O10NP	587.289	588.297	570.287	605.324	610.279	626.253	594.305
PS	22	5	C28H44O10NP	585.274	584.266	630.271	644.287	PS	22	5	C28H44O10NP	585.274	586.282	568.271	603.308	608.264	624.238	592.29
PS	22	6	C28H42O10NP	583.258	582.25	628.256	642.271	PS	22	6	C28H42O10NP	583.258	584.266	566.255	601.293	606.248	622.222	590.274
PS	24	0	C30H58O10NP	623.383	622.376	668.381	682.397	PS	24	0	C30H58O10NP	623.383	624.391	606.381	641.418	646.373	662.347	630.399
PS	24	1	C30H56O10NP	621.368	620.36	666.365	680.381	PS	24	1	C30H56O10NP	621.368	622.376	604.365	639.402	644.357	660.331	628.384
PS	24	2	C30H54O10NP	619.352	618.344	664.35	678.365	PS	24	2	C30H54O10NP	619.352	620.36	602.349	637.386	642.342	658.316	626.368
PS	24	3	C30H52O10NP	617.336	616.329	662.334	676.35	PS	24	3	C30H52O10NP	617.336	618.344	600.334	635.371	640.326	656.3	624.352
PS	24	4	C30H50O10NP	615.321	614.313	660.318	674.334	PS	24	4	C30H50O10NP	615.321	616.329	598.318	633.355	638.311	654.284	622.337
PS	24	5	C30H48O10NP	613.305	612.297	658.303	672.318	PS	24	5	C30H48O10NP	613.305	614.313	596.302	631.339	636.295	652.269	620.321
PS	24	6	C30H46O10NP	611.289	610.282	656.287	670.303	PS	24	6	C30H46O10NP	611.289	612.297	594.287	629.324	634.279	650.253	618.305
PS	25	0	C31H60O10NP	637.399	636.391	682.397	696.412	PS	25	0	C31H60O10NP	637.399	638.407	620.396	655.433	660.389	676.363	644.415
PS	26	0	C32H62O10NP	651.415	650.407	696.412	710.428	PS	26	0	C32H62O10NP	651.415	652.422	634.412	669.449	674.404	690.378	658.431
PS	26	1	C32H60O10NP	649.399	648.391	694.397	708.412	PS	26	1	C32H60O10NP	649.399	650.407	632.396	667.433	672.389	688.363	656.415
PS	26	2	C32H58O10NP	647.383	646.376	692.381	706.397	PS	26	2	C32H58O10NP	647.383	648.391	630.381	665.418	670.373	686.347	654.399
PS	26	3	C32H56O10NP	645.368	644.36	690.365	704.381	PS	26	3	C32H56O10NP	645.368	646.376	628.365	663.402	668.357	684.331	652.384
PS	26	4	C32H54O10NP	643.352	642.344	688.35	702.365	PS	26	4	C32H54O10NP	643.352	644.36	626.349	661.386	666.342	682.316	650.368
PS	26	5	C32H52O10NP	641.336	640.329	686.334	700.35	PS	26	5	C32H52O10NP	641.336	642.344	624.334	659.371	664.326	680.3	648.352
PS	26	6	C32H50O10NP	639.321	638.313	684.318	698.334	PS	26	6	C32H50O10NP	639.321	640.329	622.318	657.355	662.311	678.284	646.337
PS	28	0	C34H66O10NP	679.446	678.438	724.444	738.459	PS	28	0	C34H66O10NP	679.446	680.454	662.443	697.48	702.436	718.41	686.462
PS	28	1	C34H64O10NP	677.43	676.422	722.428	736.444	PS	28	1	C34H64O10NP	677.43	678.438	660.428	695.465	700.42	716.394	684.446
PS	28	2	C34H62O10NP	675.415	674.407	720.412	734.428	PS	28	2	C34H62O10NP	675.415	676.422	658.412	693.449	698.404	714.378	682.431
PS	28	3	C34H60O10NP	673.399	672.391	718.397	732.412	PS	28	3	C34H60O10NP	673.399	674.407	656.396	691.433	696.389	712.363	680.415
PS	28	4	C34H58O10NP	671.383	670.376	716.381	730.397	PS	28	4	C34H58O10NP	671.383	672.391	654.381	689.418	694.373	710.347	678.399
PS	28	5	C34H56O10NP	669.368	668.36	714.365	728.381	PS	28	5	C34H56O10NP	669.368	670.376	652.365	687.402	692.357	708.331	676.384
PS	28	6	C34H54O10NP	667.352	666.344	712.35	726.365	PS	28	6	C34H54O10NP	667.352	668.36	650.349	685.386	690.342	706.316	674.368
PS	30	0	C36H70O10NP	707.477	706.469	752.475	766.491	PS	30	0	C36H70O10NP	707.477	708.485	690.475	725.512	730.467	746.441	714.493
PS	30	1	C36H68O10NP	705.462	704.454	750.459	764.475	PS	30	1	C36H68O10NP	705.462	706.469	688.459	723.496	728.451	744.425	712.478
PS	30	2	C36H66O10NP	703.446	702.438	748.444	762.459	PS	30	2	C36H66O10NP	703.446	704.454	686.443	721.48	726.436	742.41	710.462
PS	30	3	C36H64O10NP	701.43	700.422	746.428	760.444	PS	30	3	C36H64O10NP	701.43	702.438	684.428	719.465	724.42	740.394	708.446
PS	30	4	C36H62O10NP	699.415	698.407	744.412	758.428	PS	30	4	C36H62O10NP	699.415	700.422	682.412	717.449	722.404	738.378	706.431
PS	30	5	C36H60O10NP	697.399	696.391	742.397	756.412	PS	30	5	C36H60O10NP	697.399	698.407	680.396	715.433	720.389	736.363	704.415
PS	30	6	C36H58O10NP	695.383	694.376	740.381	754.397	PS	30	6	C36H58O10NP	695.383	696.391	678.381	713.418	718.373	734.347	702.399
PS	31	1	C37H70O10NP	719.477	718.469	764.475	778.491	PS	31	1	C37H70O10NP	719.477	720.485	702.475	737.512	742.467	758.441	726.493
PS	32	0	C38H74O10NP	735.509	734.501	780.506	794.522	PS	32	0	C38H74O10NP	735.509	736.516	718.506	753.543	758.498	774.472	742.525
PS	32	1	C38H72O10NP	733.493	732.485	778.491	792.506	PS	32	1	C38H72O10NP	733.493	734.501	716.49	751.527	756.483	772.457	740.509
PS	32	2	C38H70O10NP	731.477	730.469	776.475	790.491	PS	32	2	C38H70O10NP	731.477	732.485	714.475	749.512	754.467	770.441	738.493
PS	32	3	C38H68O10NP	729.462	728.454	774.459	788.475	PS	32	3	C38H68O10NP	729.462	730.469	712.459	747.496	752.451	768.425	736.478
PS	32	4	C38H66O10NP	727.446	726.438	772.444	786.459	PS	32	4	C38H66O10NP	727.446	728.454	710.443	745.48	750.436	766.41	734.462
PS	32	5	C38H64O10NP	725.43	724.422	770.428	784.444	PS	32	5	C38H64O10NP	725.43	726.438	708.428	743.465	748.42	764.394	732.446
PS	32	6	C38H62O10NP	723.415	722.407	768.412	782.428	PS	32	6	C38H62O10NP	723.415	724.422	706.412	741.449	746.404	762.378	730.431
PS	34	0	C40H78O10NP	763.54	762.532	808.538	822.553	PS	34	0	C40H78O10NP	763.54	764.548	746.537	781.574	786.53	802.504	770.556
PS	34	1	C40H76O10NP	761.524	760.516	806.522	820.538	PS	34	1	C40H76O10NP	761.524	762.532	744.521	779.559	784.514	800.488	768.54
PS	34	2	C40H74O10NP	759.509	758.501	804.506	818.522	PS	34	2	C40H74O10NP	759.509	760.516	742.506	777.543	782.498	798.472	766.525
PS	34	3	C40H72O10NP	757.493	756.485	802.491	816.506	PS	34	3	C40H72O10NP	757.493	758.501	740.49	775.527	780.483	796.457	764.509
PS	34	4	C40H70O10NP	755.477	754.469	800.475	814.491	PS	34	4	C40H70O10NP	755.477	756.485	738.475	773.512	778.467	794.441	762.493
PS	34	5	C40H68O10NP	753.462	752.454	798.459	812.475	PS	34	5	C40H68O10NP	753.462	754.469	736.459	771.496	776.451	792.425	760.478
PS	34	6	C40H66O10NP	751.446	750.438	796.444	810.459	PS	34	6	C40H66O10NP	751.446	752.454	734.443	769.48	774.436	790.41	758.462
PS	36	0	C42H82O10NP	791.571	790.563	836.569	850.584	PS	36	0	C42H82O10NP	791.571	792.579	774.568	809.606	814.561	830.535	798.587
PS	36	1	C42H80O10NP	789.555	788.548	834.553	848.569	PS	36	1	C42H80O10NP	789.555	790.563	772.553	807.59	812.545	828.519	796.572
PS	36	2	C42H78O10NP	787.54	786.532	832.538	846.553	PS	36	2	C42H78O10NP	787.54	788.548	770.537	805.574	810.53	826.504	794.556
PS	36	3	C42H76O10NP	785.524	784.516	830.522	844.538	PS	36	3	C42H76O10NP	785.524	786.532	768.521	803.559	808.514	824.488	792.54
PS	36	4	C42H74O10NP	783.509	782.501	828.506	842.522	PS	36	4	C42H74O10NP	783.509	784.516	766.506	801.543	806.498	822.472	790.525
PS	36	5	C42H72O10NP	781.493	780.485	826.491	840.506	PS	36	5	C42H72O10NP	781.493	782.501	764.49	799.527	804.483	820.457	788.509
PS	36	6	C42H70O10NP	779.477	778.469	824.475	838.491	PS	36	6	C42H70O10NP	779.477	780.485	762.475	797.512	802.467	818.441	786.493
PS	38	0	C44H86O10NP	819.602	818.595	864.6	878.616	PS	38	0	C44H86O10NP	819.602	820.61	802.6	837.637	842.592	858.566	826.618
PS	38	1	C44H84O10NP	817.587	816.579	862.584	876.6	PS	38	1	C44H84O10NP	817.587	818.595	800.584	835.621	840.577	856.551	824.603
PS	38	2	C44H82O10NP	815.571	814.563	860.569	874.584	PS	38	2	C44H82O10NP	815.571	816.579	798.568	833.606	838.561	854.535	822.587
PS	38	3	C44H80O10NP	813.555	812.548	858.553	872.569	PS	38	3	C44H80O10NP	813.555	814.563	796.553	831.59	836.545	852.519	820.572
PS	38	4	C44H78O10NP	811.54	810.532	856.538	870.553	PS	38	4	C44H78O10NP	811.54	812.548	794.537	829.574	834.53	850.504	818.556
PS	38	5	C44H76O10NP	809.524	808.516	854.522	868.538	PS	38	5	C44H76O10NP	809.524	810.532	792.521	827.559	832.514	848.488	816.54
PS	38	6	C44H74O10NP	807.509	806.501	852.506	866.522	PS	38	6	C44H74O10NP	807.509	808.516	790.506	825.543	830.498	846.472	814.525
PS	40	0	C46H90O10NP	847.634	846.626	892.631	906.647	PS	40	0	C46H90O10NP	847.634	848.642	830.631	865.668	870.624	886.597	854.65
PS	40	1	C46H88O10NP	845.618	844.61	890.616	904.631	PS	40	1	C46H88O10NP	845.618	846.626	828.615	863.652	868.608	884.582	852.634
PS	40	2	C46H86O10NP	843.602	842.595	888.6	902.616	PS	40	2	C46H86O10NP	843.602	844.61	826.6	861.637	866.592	882.566	850.618
PS	40	3	C46H84O10NP	841.587	840.579	886.584	900.6	PS	40	3	C46H84O10NP	841.587	842.595	824.584	859.621	864.577	880.551	848.603
PS	40	4	C46H82O10NP	839.571	838.563	884.569	898.584	PS	40	4	C46H82O10NP	839.571	840.579	822.568	857.606	862.561	878.535	846.587
PS	40	5	C46H80O10NP	837.555	836.548	882.553	896.569	PS	40	5	C46H80O10NP	837.555	838.563	820.553	855.59	860.545	876.519	844.572
PS	40	6	C46H78O10NP	835.54	834.532	880.538	894.553	PS	40	6	C46H78O10NP	835.54	836.548	818.537	853.574	858.53	874.504	842.556

## Sheet: MS1_PG
(i) Save a copy of this workbook in your local drive
(ii) Fill Total Number of Carbon in two fatty acyl chains
(iii) Fill Total Number of double bonds in two fatty acyl chains
Lipid Class	Total Number of Carbon in two fatty acyl chains	Total Number of double bonds in two fatty acyl chains	Chemical Formula	Neutral Mass	Mass in Negative ion mode			Lipid Class	Total Number of Carbon in two fatty acyl chains	Total Number of double bonds in two fatty acyl chains	Chemical Formula	Neutral Mass	Mass in positive ion mode
					[M-H]-	[M+HCOO]-	[M+CH3COO]-						[M+H]+	[M+H-H2O]+	[M+NH4]+	[M+Na]+	[M+K]+	[M+Li]+
PG	4	0	C10H19O10P	330.071	329.064	375.069	389.085	PG	4	0	C10H19O10P	330.071	331.079	313.069	348.106	353.061	369.035	337.087
PG	8	0	C14H27O10P	386.134	385.126	431.132	445.147	PG	8	0	C14H27O10P	386.134	387.142	369.131	404.168	409.124	425.098	393.15
PG	12	0	C18H35O10P	442.197	441.189	487.194	501.21	PG	12	0	C18H35O10P	442.197	443.204	425.194	460.231	465.186	481.16	449.213
PG	16	0	C22H43O10P	498.259	497.251	543.257	557.273	PG	16	0	C22H43O10P	498.259	499.267	481.257	516.294	521.249	537.223	505.275
PG	20	0	C26H51O10P	554.322	553.314	599.32	613.335	PG	20	0	C26H51O10P	554.322	555.33	537.319	572.356	577.312	593.286	561.338
PG	20	1	C26H49O10P	552.306	551.298	597.304	611.32	PG	20	1	C26H49O10P	552.306	553.314	535.303	570.341	575.296	591.27	559.322
PG	20	2	C26H47O10P	550.291	549.283	595.288	609.304	PG	20	2	C26H47O10P	550.291	551.298	533.288	568.325	573.28	589.254	557.307
PG	20	3	C26H45O10P	548.275	547.267	593.273	607.288	PG	20	3	C26H45O10P	548.275	549.283	531.272	566.309	571.265	587.239	555.291
PG	20	4	C26H43O10P	546.259	545.251	591.257	605.273	PG	20	4	C26H43O10P	546.259	547.267	529.257	564.294	569.249	585.223	553.275
PG	20	5	C26H41O10P	544.244	543.236	589.241	603.257	PG	20	5	C26H41O10P	544.244	545.251	527.241	562.278	567.233	583.207	551.26
PG	20	6	C26H39O10P	542.228	541.22	587.226	601.241	PG	20	6	C26H39O10P	542.228	543.236	525.225	560.262	565.218	581.192	549.244
PG	22	0	C28H55O10P	582.353	581.345	627.351	641.366	PG	22	0	C28H55O10P	582.353	583.361	565.35	600.388	605.343	621.317	589.369
PG	22	1	C28H53O10P	580.338	579.33	625.335	639.351	PG	22	1	C28H53O10P	580.338	581.345	563.335	598.372	603.327	619.301	587.354
PG	22	2	C28H51O10P	578.322	577.314	623.32	637.335	PG	22	2	C28H51O10P	578.322	579.33	561.319	596.356	601.312	617.286	585.338
PG	22	3	C28H49O10P	576.306	575.298	621.304	635.32	PG	22	3	C28H49O10P	576.306	577.314	559.303	594.341	599.296	615.27	583.322
PG	22	4	C28H47O10P	574.291	573.283	619.288	633.304	PG	22	4	C28H47O10P	574.291	575.298	557.288	592.325	597.28	613.254	581.307
PG	22	5	C28H45O10P	572.275	571.267	617.273	631.288	PG	22	5	C28H45O10P	572.275	573.283	555.272	590.309	595.265	611.239	579.291
PG	22	6	C28H43O10P	570.259	569.251	615.257	629.273	PG	22	6	C28H43O10P	570.259	571.267	553.257	588.294	593.249	609.223	577.275
PG	24	0	C30H59O10P	610.384	609.377	655.382	669.398	PG	24	0	C30H59O10P	610.384	611.392	593.382	628.419	633.374	649.348	617.4
PG	24	1	C30H57O10P	608.369	607.361	653.366	667.382	PG	24	1	C30H57O10P	608.369	609.377	591.366	626.403	631.359	647.333	615.385
PG	24	2	C30H55O10P	606.353	605.345	651.351	665.366	PG	24	2	C30H55O10P	606.353	607.361	589.35	624.388	629.343	645.317	613.369
PG	24	3	C30H53O10P	604.338	603.33	649.335	663.351	PG	24	3	C30H53O10P	604.338	605.345	587.335	622.372	627.327	643.301	611.354
PG	24	4	C30H51O10P	602.322	601.314	647.32	661.335	PG	24	4	C30H51O10P	602.322	603.33	585.319	620.356	625.312	641.286	609.338
PG	24	5	C30H49O10P	600.306	599.298	645.304	659.32	PG	24	5	C30H49O10P	600.306	601.314	583.303	618.341	623.296	639.27	607.322
PG	24	6	C30H47O10P	598.291	597.283	643.288	657.304	PG	24	6	C30H47O10P	598.291	599.298	581.288	616.325	621.28	637.254	605.307
PG	25	0	C31H61O10P	624.4	623.392	669.398	683.413	PG	25	0	C31H61O10P	624.4	625.408	607.397	642.434	647.39	663.364	631.416
PG	26	0	C32H63O10P	638.416	637.408	683.413	697.429	PG	26	0	C32H63O10P	638.416	639.424	621.413	656.45	661.406	677.379	645.432
PG	26	1	C32H61O10P	636.4	635.392	681.398	695.413	PG	26	1	C32H61O10P	636.4	637.408	619.397	654.434	659.39	675.364	643.416
PG	26	2	C32H59O10P	634.384	633.377	679.382	693.398	PG	26	2	C32H59O10P	634.384	635.392	617.382	652.419	657.374	673.348	641.4
PG	26	3	C32H57O10P	632.369	631.361	677.366	691.382	PG	26	3	C32H57O10P	632.369	633.377	615.366	650.403	655.359	671.333	639.385
PG	26	4	C32H55O10P	630.353	629.345	675.351	689.366	PG	26	4	C32H55O10P	630.353	631.361	613.35	648.388	653.343	669.317	637.369
PG	26	5	C32H53O10P	628.338	627.33	673.335	687.351	PG	26	5	C32H53O10P	628.338	629.345	611.335	646.372	651.327	667.301	635.354
PG	26	6	C32H51O10P	626.322	625.314	671.32	685.335	PG	26	6	C32H51O10P	626.322	627.33	609.319	644.356	649.312	665.286	633.338
PG	28	0	C34H67O10P	666.447	665.439	711.445	725.46	PG	28	0	C34H67O10P	666.447	667.455	649.444	684.481	689.437	705.411	673.463
PG	28	1	C34H65O10P	664.431	663.424	709.429	723.445	PG	28	1	C34H65O10P	664.431	665.439	647.429	682.466	687.421	703.395	671.447
PG	28	2	C34H63O10P	662.416	661.408	707.413	721.429	PG	28	2	C34H63O10P	662.416	663.424	645.413	680.45	685.406	701.379	669.432
PG	28	3	C34H61O10P	660.4	659.392	705.398	719.413	PG	28	3	C34H61O10P	660.4	661.408	643.397	678.434	683.39	699.364	667.416
PG	28	4	C34H59O10P	658.384	657.377	703.382	717.398	PG	28	4	C34H59O10P	658.384	659.392	641.382	676.419	681.374	697.348	665.4
PG	28	5	C34H57O10P	656.369	655.361	701.366	715.382	PG	28	5	C34H57O10P	656.369	657.377	639.366	674.403	679.359	695.333	663.385
PG	28	6	C34H55O10P	654.353	653.345	699.351	713.366	PG	28	6	C34H55O10P	654.353	655.361	637.35	672.388	677.343	693.317	661.369
PG	30	0	C36H71O10P	694.478	693.471	739.476	753.492	PG	30	0	C36H71O10P	694.478	695.486	677.476	712.513	717.468	733.442	701.494
PG	30	1	C36H69O10P	692.463	691.455	737.46	751.476	PG	30	1	C36H69O10P	692.463	693.471	675.46	710.497	715.452	731.426	699.479
PG	30	2	C36H67O10P	690.447	689.439	735.445	749.46	PG	30	2	C36H67O10P	690.447	691.455	673.444	708.481	713.437	729.411	697.463
PG	30	3	C36H65O10P	688.431	687.424	733.429	747.445	PG	30	3	C36H65O10P	688.431	689.439	671.429	706.466	711.421	727.395	695.447
PG	30	4	C36H63O10P	686.416	685.408	731.413	745.429	PG	30	4	C36H63O10P	686.416	687.424	669.413	704.45	709.406	725.379	693.432
PG	30	5	C36H61O10P	684.4	683.392	729.398	743.413	PG	30	5	C36H61O10P	684.4	685.408	667.397	702.434	707.39	723.364	691.416
PG	30	6	C36H59O10P	682.384	681.377	727.382	741.398	PG	30	6	C36H59O10P	682.384	683.392	665.382	700.419	705.374	721.348	689.4
PG	31	1	C37H71O10P	706.478	705.471	751.476	765.492	PG	31	1	C37H71O10P	706.478	707.486	689.476	724.513	729.468	745.442	713.494
PG	32	0	C38H75O10P	722.51	721.502	767.507	781.523	PG	32	0	C38H75O10P	722.51	723.517	705.507	740.544	745.499	761.473	729.526
PG	32	1	C38H73O10P	720.494	719.486	765.492	779.507	PG	32	1	C38H73O10P	720.494	721.502	703.491	738.528	743.484	759.458	727.51
PG	32	2	C38H71O10P	718.478	717.471	763.476	777.492	PG	32	2	C38H71O10P	718.478	719.486	701.476	736.513	741.468	757.442	725.494
PG	32	3	C38H69O10P	716.463	715.455	761.46	775.476	PG	32	3	C38H69O10P	716.463	717.471	699.46	734.497	739.452	755.426	723.479
PG	32	4	C38H67O10P	714.447	713.439	759.445	773.46	PG	32	4	C38H67O10P	714.447	715.455	697.444	732.481	737.437	753.411	721.463
PG	32	5	C38H65O10P	712.431	711.424	757.429	771.445	PG	32	5	C38H65O10P	712.431	713.439	695.429	730.466	735.421	751.395	719.447
PG	32	6	C38H63O10P	710.416	709.408	755.413	769.429	PG	32	6	C38H63O10P	710.416	711.424	693.413	728.45	733.406	749.379	717.432
PG	34	0	C40H79O10P	750.541	749.533	795.539	809.554	PG	34	0	C40H79O10P	750.541	751.549	733.538	768.575	773.531	789.505	757.557
PG	34	1	C40H77O10P	748.525	747.517	793.523	807.539	PG	34	1	C40H77O10P	748.525	749.533	731.523	766.56	771.515	787.489	755.541
PG	34	2	C40H75O10P	746.51	745.502	791.507	805.523	PG	34	2	C40H75O10P	746.51	747.517	729.507	764.544	769.499	785.473	753.526
PG	34	3	C40H73O10P	744.494	743.486	789.492	803.507	PG	34	3	C40H73O10P	744.494	745.502	727.491	762.528	767.484	783.458	751.51
PG	34	4	C40H71O10P	742.478	741.471	787.476	801.492	PG	34	4	C40H71O10P	742.478	743.486	725.476	760.513	765.468	781.442	749.494
PG	34	5	C40H69O10P	740.463	739.455	785.46	799.476	PG	34	5	C40H69O10P	740.463	741.471	723.46	758.497	763.452	779.426	747.479
PG	34	6	C40H67O10P	738.447	737.439	783.445	797.46	PG	34	6	C40H67O10P	738.447	739.455	721.444	756.481	761.437	777.411	745.463
PG	36	0	C42H83O10P	778.572	777.564	823.57	837.586	PG	36	0	C42H83O10P	778.572	779.58	761.57	796.607	801.562	817.536	785.588
PG	36	1	C42H81O10P	776.557	775.549	821.554	835.57	PG	36	1	C42H81O10P	776.557	777.564	759.554	794.591	799.546	815.52	783.573
PG	36	2	C42H79O10P	774.541	773.533	819.539	833.554	PG	36	2	C42H79O10P	774.541	775.549	757.538	792.575	797.531	813.505	781.557
PG	36	3	C42H77O10P	772.525	771.517	817.523	831.539	PG	36	3	C42H77O10P	772.525	773.533	755.523	790.56	795.515	811.489	779.541
PG	36	4	C42H75O10P	770.51	769.502	815.507	829.523	PG	36	4	C42H75O10P	770.51	771.517	753.507	788.544	793.499	809.473	777.526
PG	36	5	C42H73O10P	768.494	767.486	813.492	827.507	PG	36	5	C42H73O10P	768.494	769.502	751.491	786.528	791.484	807.458	775.51
PG	36	6	C42H71O10P	766.478	765.471	811.476	825.492	PG	36	6	C42H71O10P	766.478	767.486	749.476	784.513	789.468	805.442	773.494
PG	38	0	C44H87O10P	806.604	805.596	851.601	865.617	PG	38	0	C44H87O10P	806.604	807.611	789.601	824.638	829.593	845.567	813.62
PG	38	1	C44H85O10P	804.588	803.58	849.586	863.601	PG	38	1	C44H85O10P	804.588	805.596	787.585	822.622	827.578	843.552	811.604
PG	38	2	C44H83O10P	802.572	801.564	847.57	861.586	PG	38	2	C44H83O10P	802.572	803.58	785.57	820.607	825.562	841.536	809.588
PG	38	3	C44H81O10P	800.557	799.549	845.554	859.57	PG	38	3	C44H81O10P	800.557	801.564	783.554	818.591	823.546	839.52	807.573
PG	38	4	C44H79O10P	798.541	797.533	843.539	857.554	PG	38	4	C44H79O10P	798.541	799.549	781.538	816.575	821.531	837.505	805.557
PG	38	5	C44H77O10P	796.525	795.517	841.523	855.539	PG	38	5	C44H77O10P	796.525	797.533	779.523	814.56	819.515	835.489	803.541
PG	38	6	C44H75O10P	794.51	793.502	839.507	853.523	PG	38	6	C44H75O10P	794.51	795.517	777.507	812.544	817.499	833.473	801.526
PG	40	0	C46H91O10P	834.635	833.627	879.633	893.648	PG	40	0	C46H91O10P	834.635	835.643	817.632	852.669	857.625	873.599	841.651
PG	40	1	C46H89O10P	832.619	831.611	877.617	891.633	PG	40	1	C46H89O10P	832.619	833.627	815.616	850.654	855.609	871.583	839.635
PG	40	2	C46H87O10P	830.604	829.596	875.601	889.617	PG	40	2	C46H87O10P	830.604	831.611	813.601	848.638	853.593	869.567	837.62
PG	40	3	C46H85O10P	828.588	827.58	873.586	887.601	PG	40	3	C46H85O10P	828.588	829.596	811.585	846.622	851.578	867.552	835.604
PG	40	4	C46H83O10P	826.572	825.564	871.57	885.586	PG	40	4	C46H83O10P	826.572	827.58	809.57	844.607	849.562	865.536	833.588
PG	40	5	C46H81O10P	824.557	823.549	869.554	883.57	PG	40	5	C46H81O10P	824.557	825.564	807.554	842.591	847.546	863.52	831.573
PG	40	6	C46H79O10P	822.541	821.533	867.539	881.554	PG	40	6	C46H79O10P	822.541	823.549	805.538	840.575	845.531	861.505	829.557

## Sheet: MS1_PE
(i) Save a copy of this workbook in your local drive
(ii) Fill Total Number of Carbon in two fatty acyl chains
(iii) Fill Total Number of double bonds in two fatty acyl chains
Lipid Class	Total Number of Carbon in two fatty acyl chains	Total Number of double bonds in two fatty acyl chains	Chemical Formula	Neutral Mass	Mass in Negative ion mode			Lipid Class	Total Number of Carbon in two fatty acyl chains	Total Number of double bonds in two fatty acyl chains	Chemical Formula	Neutral Mass	Mass in positive ion mode
					[M-H]-	[M+HCOO]-	[M+CH3COO]-						[M+H]+	[M+H-H2O]+	[M+NH4]+	[M+Na]+	[M+K]+	[M+Li]+
PE	4	0	C9H18O8NP	299.081	298.073	344.078	358.094	PE	4	0	C9H18O8NP	299.081	300.088	282.078	317.115	322.07	338.044	306.097
PE	8	0	C13H26O8NP	355.143	354.135	400.141	414.156	PE	8	0	C13H26O8NP	355.143	356.151	338.14	373.178	378.133	394.107	362.159
PE	12	0	C17H34O8NP	411.206	410.198	456.203	470.219	PE	12	0	C17H34O8NP	411.206	412.214	394.203	429.24	434.196	450.169	418.222
PE	16	0	C21H42O8NP	467.268	466.261	512.266	526.282	PE	16	0	C21H42O8NP	467.268	468.276	450.266	485.303	490.258	506.232	474.284
PE	20	0	C25H50O8NP	523.331	522.323	568.329	582.344	PE	20	0	C25H50O8NP	523.331	524.339	506.328	541.365	546.321	562.295	530.347
PE	20	1	C25H48O8NP	521.315	520.307	566.313	580.329	PE	20	1	C25H48O8NP	521.315	522.323	504.313	539.35	544.305	560.279	528.331
PE	20	2	C25H46O8NP	519.3	518.292	564.297	578.313	PE	20	2	C25H46O8NP	519.3	520.307	502.297	537.334	542.289	558.263	526.316
PE	20	3	C25H44O8NP	517.284	516.276	562.282	576.297	PE	20	3	C25H44O8NP	517.284	518.292	500.281	535.318	540.274	556.248	524.3
PE	20	4	C25H42O8NP	515.268	514.261	560.266	574.282	PE	20	4	C25H42O8NP	515.268	516.276	498.266	533.303	538.258	554.232	522.284
PE	20	5	C25H40O8NP	513.253	512.245	558.25	572.266	PE	20	5	C25H40O8NP	513.253	514.261	496.25	531.287	536.242	552.216	520.269
PE	20	6	C25H38O8NP	511.237	510.229	556.235	570.25	PE	20	6	C25H38O8NP	511.237	512.245	494.234	529.271	534.227	550.201	518.253
PE	22	0	C27H54O8NP	551.362	550.354	596.36	610.376	PE	22	0	C27H54O8NP	551.362	552.37	534.36	569.397	574.352	590.326	558.378
PE	22	1	C27H52O8NP	549.347	548.339	594.344	608.36	PE	22	1	C27H52O8NP	549.347	550.354	532.344	567.381	572.336	588.31	556.363
PE	22	2	C27H50O8NP	547.331	546.323	592.329	606.344	PE	22	2	C27H50O8NP	547.331	548.339	530.328	565.365	570.321	586.295	554.347
PE	22	3	C27H48O8NP	545.315	544.307	590.313	604.329	PE	22	3	C27H48O8NP	545.315	546.323	528.313	563.35	568.305	584.279	552.331
PE	22	4	C27H46O8NP	543.3	542.292	588.297	602.313	PE	22	4	C27H46O8NP	543.3	544.307	526.297	561.334	566.289	582.263	550.316
PE	22	5	C27H44O8NP	541.284	540.276	586.282	600.297	PE	22	5	C27H44O8NP	541.284	542.292	524.281	559.318	564.274	580.248	548.3
PE	22	6	C27H42O8NP	539.268	538.261	584.266	598.282	PE	22	6	C27H42O8NP	539.268	540.276	522.266	557.303	562.258	578.232	546.284
PE	24	0	C29H58O8NP	579.394	578.386	624.391	638.407	PE	24	0	C29H58O8NP	579.394	580.401	562.391	597.428	602.383	618.357	586.41
PE	24	1	C29H56O8NP	577.378	576.37	622.376	636.391	PE	24	1	C29H56O8NP	577.378	578.386	560.375	595.412	600.368	616.342	584.394
PE	24	2	C29H54O8NP	575.362	574.354	620.36	634.376	PE	24	2	C29H54O8NP	575.362	576.37	558.36	593.397	598.352	614.326	582.378
PE	24	3	C29H52O8NP	573.347	572.339	618.344	632.36	PE	24	3	C29H52O8NP	573.347	574.354	556.344	591.381	596.336	612.31	580.363
PE	24	4	C29H50O8NP	571.331	570.323	616.329	630.344	PE	24	4	C29H50O8NP	571.331	572.339	554.328	589.365	594.321	610.295	578.347
PE	24	5	C29H48O8NP	569.315	568.307	614.313	628.329	PE	24	5	C29H48O8NP	569.315	570.323	552.313	587.35	592.305	608.279	576.331
PE	24	6	C29H46O8NP	567.3	566.292	612.297	626.313	PE	24	6	C29H46O8NP	567.3	568.307	550.297	585.334	590.289	606.263	574.316
PE	25	0	C30H60O8NP	593.409	592.401	638.407	652.423	PE	25	0	C30H60O8NP	593.409	594.417	576.406	611.444	616.399	632.373	600.425
PE	26	0	C31H62O8NP	607.425	606.417	652.423	666.438	PE	26	0	C31H62O8NP	607.425	608.433	590.422	625.459	630.415	646.389	614.441
PE	26	1	C31H60O8NP	605.409	604.401	650.407	664.423	PE	26	1	C31H60O8NP	605.409	606.417	588.406	623.444	628.399	644.373	612.425
PE	26	2	C31H58O8NP	603.394	602.386	648.391	662.407	PE	26	2	C31H58O8NP	603.394	604.401	586.391	621.428	626.383	642.357	610.41
PE	26	3	C31H56O8NP	601.378	600.37	646.376	660.391	PE	26	3	C31H56O8NP	601.378	602.386	584.375	619.412	624.368	640.342	608.394
PE	26	4	C31H54O8NP	599.362	598.354	644.36	658.376	PE	26	4	C31H54O8NP	599.362	600.37	582.36	617.397	622.352	638.326	606.378
PE	26	5	C31H52O8NP	597.347	596.339	642.344	656.36	PE	26	5	C31H52O8NP	597.347	598.354	580.344	615.381	620.336	636.31	604.363
PE	26	6	C31H50O8NP	595.331	594.323	640.329	654.344	PE	26	6	C31H50O8NP	595.331	596.339	578.328	613.365	618.321	634.295	602.347
PE	28	0	C33H66O8NP	635.456	634.448	680.454	694.469	PE	28	0	C33H66O8NP	635.456	636.464	618.453	653.491	658.446	674.42	642.472
PE	28	1	C33H64O8NP	633.441	632.433	678.438	692.454	PE	28	1	C33H64O8NP	633.441	634.448	616.438	651.475	656.43	672.404	640.457
PE	28	2	C33H62O8NP	631.425	630.417	676.423	690.438	PE	28	2	C33H62O8NP	631.425	632.433	614.422	649.459	654.415	670.389	638.441
PE	28	3	C33H60O8NP	629.409	628.401	674.407	688.423	PE	28	3	C33H60O8NP	629.409	630.417	612.406	647.444	652.399	668.373	636.425
PE	28	4	C33H58O8NP	627.394	626.386	672.391	686.407	PE	28	4	C33H58O8NP	627.394	628.401	610.391	645.428	650.383	666.357	634.41
PE	28	5	C33H56O8NP	625.378	624.37	670.376	684.391	PE	28	5	C33H56O8NP	625.378	626.386	608.375	643.412	648.368	664.342	632.394
PE	28	6	C33H54O8NP	623.362	622.354	668.36	682.376	PE	28	6	C33H54O8NP	623.362	624.37	606.36	641.397	646.352	662.326	630.378
PE	30	0	C35H70O8NP	663.487	662.48	708.485	722.501	PE	30	0	C35H70O8NP	663.487	664.495	646.485	681.522	686.477	702.451	670.503
PE	30	1	C35H68O8NP	661.472	660.464	706.469	720.485	PE	30	1	C35H68O8NP	661.472	662.48	644.469	679.506	684.462	700.436	668.488
PE	30	2	C35H66O8NP	659.456	658.448	704.454	718.469	PE	30	2	C35H66O8NP	659.456	660.464	642.453	677.491	682.446	698.42	666.472
PE	30	3	C35H64O8NP	657.441	656.433	702.438	716.454	PE	30	3	C35H64O8NP	657.441	658.448	640.438	675.475	680.43	696.404	664.457
PE	30	4	C35H62O8NP	655.425	654.417	700.423	714.438	PE	30	4	C35H62O8NP	655.425	656.433	638.422	673.459	678.415	694.389	662.441
PE	30	5	C35H60O8NP	653.409	652.401	698.407	712.423	PE	30	5	C35H60O8NP	653.409	654.417	636.406	671.444	676.399	692.373	660.425
PE	30	6	C35H58O8NP	651.394	650.386	696.391	710.407	PE	30	6	C35H58O8NP	651.394	652.401	634.391	669.428	674.383	690.357	658.41
PE	31	1	C36H70O8NP	675.487	674.48	720.485	734.501	PE	31	1	C36H70O8NP	675.487	676.495	658.485	693.522	698.477	714.451	682.503
PE	32	0	C37H74O8NP	691.519	690.511	736.516	750.532	PE	32	0	C37H74O8NP	691.519	692.527	674.516	709.553	714.509	730.482	698.535
PE	32	1	C37H72O8NP	689.503	688.495	734.501	748.516	PE	32	1	C37H72O8NP	689.503	690.511	672.5	707.537	712.493	728.467	696.519
PE	32	2	C37H70O8NP	687.487	686.48	732.485	746.501	PE	32	2	C37H70O8NP	687.487	688.495	670.485	705.522	710.477	726.451	694.503
PE	32	3	C37H68O8NP	685.472	684.464	730.469	744.485	PE	32	3	C37H68O8NP	685.472	686.48	668.469	703.506	708.462	724.436	692.488
PE	32	4	C37H66O8NP	683.456	682.448	728.454	742.469	PE	32	4	C37H66O8NP	683.456	684.464	666.453	701.491	706.446	722.42	690.472
PE	32	5	C37H64O8NP	681.441	680.433	726.438	740.454	PE	32	5	C37H64O8NP	681.441	682.448	664.438	699.475	704.43	720.404	688.457
PE	32	6	C37H62O8NP	679.425	678.417	724.423	738.438	PE	32	6	C37H62O8NP	679.425	680.433	662.422	697.459	702.415	718.389	686.441
PE	34	0	C39H78O8NP	719.55	718.542	764.548	778.563	PE	34	0	C39H78O8NP	719.55	720.558	702.547	737.584	742.54	758.514	726.566
PE	34	1	C39H76O8NP	717.534	716.527	762.532	776.548	PE	34	1	C39H76O8NP	717.534	718.542	700.532	735.569	740.524	756.498	724.55
PE	34	2	C39H74O8NP	715.519	714.511	760.516	774.532	PE	34	2	C39H74O8NP	715.519	716.527	698.516	733.553	738.509	754.482	722.535
PE	34	3	C39H72O8NP	713.503	712.495	758.501	772.516	PE	34	3	C39H72O8NP	713.503	714.511	696.5	731.537	736.493	752.467	720.519
PE	34	4	C39H70O8NP	711.487	710.48	756.485	770.501	PE	34	4	C39H70O8NP	711.487	712.495	694.485	729.522	734.477	750.451	718.503
PE	34	5	C39H68O8NP	709.472	708.464	754.469	768.485	PE	34	5	C39H68O8NP	709.472	710.48	692.469	727.506	732.462	748.436	716.488
PE	34	6	C39H66O8NP	707.456	706.448	752.454	766.469	PE	34	6	C39H66O8NP	707.456	708.464	690.453	725.491	730.446	746.42	714.472
PE	36	0	C41H82O8NP	747.581	746.574	792.579	806.595	PE	36	0	C41H82O8NP	747.581	748.589	730.579	765.616	770.571	786.545	754.597
PE	36	1	C41H80O8NP	745.566	744.558	790.563	804.579	PE	36	1	C41H80O8NP	745.566	746.574	728.563	763.6	768.555	784.529	752.582
PE	36	2	C41H78O8NP	743.55	742.542	788.548	802.563	PE	36	2	C41H78O8NP	743.55	744.558	726.547	761.584	766.54	782.514	750.566
PE	36	3	C41H76O8NP	741.534	740.527	786.532	800.548	PE	36	3	C41H76O8NP	741.534	742.542	724.532	759.569	764.524	780.498	748.55
PE	36	4	C41H74O8NP	739.519	738.511	784.516	798.532	PE	36	4	C41H74O8NP	739.519	740.527	722.516	757.553	762.509	778.482	746.535
PE	36	5	C41H72O8NP	737.503	736.495	782.501	796.516	PE	36	5	C41H72O8NP	737.503	738.511	720.5	755.537	760.493	776.467	744.519
PE	36	6	C41H70O8NP	735.487	734.48	780.485	794.501	PE	36	6	C41H70O8NP	735.487	736.495	718.485	753.522	758.477	774.451	742.503
PE	38	0	C43H86O8NP	775.613	774.605	820.61	834.626	PE	38	0	C43H86O8NP	775.613	776.62	758.61	793.647	798.602	814.576	782.629
PE	38	1	C43H84O8NP	773.597	772.589	818.595	832.61	PE	38	1	C43H84O8NP	773.597	774.605	756.594	791.631	796.587	812.561	780.613
PE	38	2	C43H82O8NP	771.581	770.574	816.579	830.595	PE	38	2	C43H82O8NP	771.581	772.589	754.579	789.616	794.571	810.545	778.597
PE	38	3	C43H80O8NP	769.566	768.558	814.563	828.579	PE	38	3	C43H80O8NP	769.566	770.574	752.563	787.6	792.555	808.529	776.582
PE	38	4	C43H78O8NP	767.55	766.542	812.548	826.563	PE	38	4	C43H78O8NP	767.55	768.558	750.547	785.584	790.54	806.514	774.566
PE	38	5	C43H76O8NP	765.534	764.527	810.532	824.548	PE	38	5	C43H76O8NP	765.534	766.542	748.532	783.569	788.524	804.498	772.55
PE	38	6	C43H74O8NP	763.519	762.511	808.516	822.532	PE	38	6	C43H74O8NP	763.519	764.527	746.516	781.553	786.509	802.482	770.535
PE	40	0	C45H90O8NP	803.644	802.636	848.642	862.657	PE	40	0	C45H90O8NP	803.644	804.652	786.641	821.678	826.634	842.608	810.66
PE	40	1	C45H88O8NP	801.628	800.62	846.626	860.642	PE	40	1	C45H88O8NP	801.628	802.636	784.626	819.663	824.618	840.592	808.644
PE	40	2	C45H86O8NP	799.613	798.605	844.61	858.626	PE	40	2	C45H86O8NP	799.613	800.62	782.61	817.647	822.602	838.576	806.629
PE	40	3	C45H84O8NP	797.597	796.589	842.595	856.61	PE	40	3	C45H84O8NP	797.597	798.605	780.594	815.631	820.587	836.561	804.613
PE	40	4	C45H82O8NP	795.581	794.574	840.579	854.595	PE	40	4	C45H82O8NP	795.581	796.589	778.579	813.616	818.571	834.545	802.597
PE	40	5	C45H80O8NP	793.566	792.558	838.563	852.579	PE	40	5	C45H80O8NP	793.566	794.574	776.563	811.6	816.555	832.529	800.582
PE	40	6	C45H78O8NP	791.55	790.542	836.548	850.563	PE	40	6	C45H78O8NP	791.55	792.558	774.547	809.584	814.54	830.514	798.566
