# Supplementary material for: Functional analysis of mammalian phospholipase D enzymes
Source: Biosci Rep. 2018 Dec 7;38(6):BSR20181690. doi: 10.1042/BSR20181690 (PMC6435507; doi:10.1042/BSR20181690)
Supplement: Supplementary file 2 [file bsr20181690_Supp2.xlsx]

## Sheet: MSMS
Carbon Number	Double Bond Number	Formula	Neutral Mass	LPA1-H2O-H	LPA1-H	FA1-H	PO3- ion (from phosphate)	H2PO4- ion (from phosphate)	Glycerol-3-phosphate ion with loss of H2O	Glycerol-3-phosphate ion
10	0	C13H27O7P	326.149	307.131	325.142	171.138	78.9591	96.9696	152.996	171.006
10	1	C13H25O7P	324.134	305.115	323.126	169.123	78.9591	96.9696	152.996	171.006
10	2	C13H23O7P	322.118	303.1	321.11	167.107	78.9591	96.9696	152.996	171.006
10	3	C13H21O7P	320.103	301.084	319.095	165.092	78.9591	96.9696	152.996	171.006
10	4	C13H19O7P	318.087	299.068	317.079	163.076	78.9591	96.9696	152.996	171.006
10	5	C13H17O7P	316.071	297.053	315.063	161.06	78.9591	96.9696	152.996	171.006
10	6	C13H15O7P	314.056	295.037	313.048	159.045	78.9591	96.9696	152.996	171.006
12	1	C15H29O7P	352.165	333.147	351.157	197.154	78.9591	96.9696	152.996	171.006
12	2	C15H27O7P	350.149	331.131	349.142	195.138	78.9591	96.9696	152.996	171.006
12	3	C15H25O7P	348.134	329.115	347.126	193.123	78.9591	96.9696	152.996	171.006
12	4	C15H23O7P	346.118	327.1	345.11	191.107	78.9591	96.9696	152.996	171.006
12	5	C15H21O7P	344.103	325.084	343.095	189.092	78.9591	96.9696	152.996	171.006
12	6	C15H19O7P	342.087	323.068	341.079	187.076	78.9591	96.9696	152.996	171.006
13	0	C16H33O7P	368.196	349.178	367.189	213.185	78.9591	96.9696	152.996	171.006
14	0	C17H35O7P	382.212	363.194	381.204	227.201	78.9591	96.9696	152.996	171.006
14	1	C17H33O7P	380.196	361.178	379.189	225.185	78.9591	96.9696	152.996	171.006
14	2	C17H31O7P	378.181	359.162	377.173	223.17	78.9591	96.9696	152.996	171.006
14	3	C17H29O7P	376.165	357.147	375.157	221.154	78.9591	96.9696	152.996	171.006
14	4	C17H27O7P	374.149	355.131	373.142	219.138	78.9591	96.9696	152.996	171.006
14	5	C17H25O7P	372.134	353.115	371.126	217.123	78.9591	96.9696	152.996	171.006
14	6	C17H23O7P	370.118	351.1	369.11	215.107	78.9591	96.9696	152.996	171.006
16	0	C19H39O7P	410.243	391.225	409.236	255.232	78.9591	96.9696	152.996	171.006
16	1	C19H37O7P	408.228	389.209	407.22	253.217	78.9591	96.9696	152.996	171.006
16	2	C19H35O7P	406.212	387.194	405.204	251.201	78.9591	96.9696	152.996	171.006
16	3	C19H33O7P	404.196	385.178	403.189	249.185	78.9591	96.9696	152.996	171.006
16	4	C19H31O7P	402.181	383.162	401.173	247.17	78.9591	96.9696	152.996	171.006
16	5	C19H29O7P	400.165	381.147	399.157	245.154	78.9591	96.9696	152.996	171.006
16	6	C19H27O7P	398.149	379.131	397.142	243.138	78.9591	96.9696	152.996	171.006
17	0	C20H41O7P	424.259	405.241	423.251	269.248	78.9591	96.9696	152.996	171.006
18	0	C21H43O7P	438.275	419.256	437.267	283.264	78.9591	96.9696	152.996	171.006
18	1	C21H41O7P	436.259	417.241	435.251	281.248	78.9591	96.9696	152.996	171.006
18	2	C21H39O7P	434.243	415.225	433.236	279.232	78.9591	96.9696	152.996	171.006
18	3	C21H37O7P	432.228	413.209	431.22	277.217	78.9591	96.9696	152.996	171.006
18	4	C21H35O7P	430.212	411.194	429.204	275.201	78.9591	96.9696	152.996	171.006
18	5	C21H33O7P	428.196	409.178	427.189	273.185	78.9591	96.9696	152.996	171.006
18	6	C21H31O7P	426.181	407.162	425.173	271.17	78.9591	96.9696	152.996	171.006
20	0	C23H47O7P	466.306	447.288	465.298	311.295	78.9591	96.9696	152.996	171.006
20	1	C23H45O7P	464.29	445.272	463.282	309.279	78.9591	96.9696	152.996	171.006
20	2	C23H43O7P	462.275	443.256	461.267	307.264	78.9591	96.9696	152.996	171.006
20	3	C23H41O7P	460.259	441.241	459.251	305.248	78.9591	96.9696	152.996	171.006
20	4	C23H39O7P	458.243	439.225	457.236	303.232	78.9591	96.9696	152.996	171.006
20	5	C23H37O7P	456.228	437.209	455.22	301.217	78.9591	96.9696	152.996	171.006
20	6	C23H35O7P	454.212	435.194	453.204	299.201	78.9591	96.9696	152.996	171.006
