# Supplementary material for: Functional analysis of mammalian phospholipase D enzymes
Source: Biosci Rep. 2018 Dec 7;38(6):BSR20181690. doi: 10.1042/BSR20181690 (PMC6435507; doi:10.1042/BSR20181690)
Supplement: Supplementary file 3 [file bsr20181690_Supp3.xls]

## Sheet: Sheet2
PLD sequences used in the phylogenetic analysis
Sequence name	Sequence ID	Phylum
PLD_Hydra	XP_012558163.1	Cnidaria
PLD_Limulus polyphemus	XP_013778941.1	Arthropoda
PLD_Tribolium.sp	XP_008191550.1	Arthropoda
PLD_Bombyx.sp	XP_012547300.1	Arthropoda
PLD_Culex pipiens	XP_001863263.1	Arthropoda
PLD_Ceratitis.sp	XP_004534545.1	Arthropoda
UC_Drosophila.grimshawi	XP_001985697.1	Arthropoda
PLD_Drosophila.mel	NP_001137610.1	Arthropoda
UC_Drosophila.mojavensis	XP_002006830.1	Arthropoda
UC_Drosophila.virilis	XP_002049199.1	Arthropoda
UC_Drosophila.willistoni	XP_002062808.1	Arthropoda
PLD_Musca domestica	XP_005177999.1	Arthropoda
PLD_Apis.sp	XP_006561196.1	Arthropoda
PLD_Trichogramma.sp	XP_014232157.1	Arthropoda
PLD_Solenopsis invicta	XP_011168571.1	Arthropoda
PLD_Copidosoma floridanum	XP_014214173.1	Arthropoda
PLD_Bombus terrestris	XP_012170064.1	Arthropoda
PLD_Tetranychus urticae	XP_015795109.1	Arthropoda
PLD_Stomoxys calcitrans	XP_013119420.1	Arthropoda
PLD_Athalia rosae	XP_012261590.1	Arthropoda
PLD_Plutella xylostella	XP_011562453.1	Arthropoda
PLD_Wasmannia auropunctata	XP_011708233.1	Arthropoda
PLD_Fopius arisanus	XP_011308868.1	Arthropoda
PLD_Papilio xuthus	XP_013161730.1	Arthropoda
PLD_Acropora	XP_015774668.1	Arthropoda
PLD_Cimex.sp	XP_014254857.1	Arthropoda
PLD_Acromyrmex echinatior	XP_011059849.1	Arthropoda
PLD_Camponotus floridanus	XP_011261406.1	Arthropoda
PLD_Parasteatoda tepidariorum	XP_015910970.1	Arthropoda
PLD_Pediculus humanus corporis	XP_002433067.1	Arthropoda
PLD_Megachile rotundata	XP_003701686.1	Arthropoda
PLD_Pogonomyrmex barbatus	XP_011637944.1	Arthropoda
PLD_Dufourea novaeangliae	XP_015440388.1	Arthropoda
UC_Anopheles gambiae	XP_311402.2	Arthropoda
PLD_Cephus cinctus	XP_015593521.1	Arthropoda
PLD_Orussus abietinus	XP_012275762.1	Arthropoda
PLD_Monomorium pharaonis	XP_012525167.1	Arthropoda
PLD_Ceratosolen solmsi marchali	XP_011500006.1	Arthropoda
PLD_Neodiprion lecontei	XP_015513924.1	Arthropoda
PLD_Harpegnathos saltator	XP_011154657.1	Arthropoda
PLD_Amyelois transitella	XP_013190121.1	Arthropoda
PLD_Polistes dominula	XP_015187024.1	Arthropoda
PLD2_Lingula	XP_013417791.1	Brachiopoda
PLD2_Xenopus.sp	NP_001135641.1	Chordata
PLD1_Xenopus.sp	XP_012818855.1	Chordata
PLD1_Castor	XP_020032464.1	Chordata
PLD2_Castor	XP_020016883.1	Chordata
PLD2_Callorhinchus.sp	XP_007909600.1	Chordata
PLD2_Latimeria.sp	XP_005997959.1	Chordata
PLD2_Danio rerio	XP_005165435.1	Chordata
PLD1_Danio rerio	XP_017213317.1	Chordata
PLD2_Fundulus heteroclitus	XP_012722620.1	Chordata
PLD2_Poecilia latipinna	XP_014897581.1	Chordata
PLD1_Callorhinchus.sp	XP_007907874.1	Chordata
PLD1_Latimeria chalumnae	XP_014341999.1	Chordata
PLD1_Fundulus heteroclitus	XP_012706683.1	Chordata
PLD1_Poecilia formosa	XP_007564568.1	Chordata
PLD2_Cercocebus fuliginosus	XP_011910665.1	Chordata
PLD2_Odocoileus virginianus	XP_020768692.1	Chordata
PLD2_Manis javanica	XP_017525937.1	Chordata
PLD2_Dipodomys ordii	XP_012868943.1	Chordata
PLD2_Mus musculus	NP_001289404.1	Chordata
PLD1_Rattus novergicus	NP_112254.1	Chordata
PLA_Rattus novergicus	NP_446318.3	Chordata
PLD2_Rattus novergicus	XP_017452522.1	Chordata
PLD2_Monodelphis domestica	XP_003340376.2	Chordata
PLD2_Elephantulus edwardii	XP_006899134.1	Chordata
PLD2_Condylura cristata	XP_012581890.1	Chordata
PLD2_Myotis davidii	XP_006771963.2	Chordata
PLD1_Cercocebus fuliginosus	XP_011916102.1	Chordata
PLD1_Canis.sp	XP_013965835.1	Chordata
PLD1_Odocoileus virginianus	XP_020733761.1	Chordata
PLD1_Manis javanica	XP_017527171.1	Chordata
PLD1_Dipodomys ordii	XP_012871609.1	Chordata
PLD1_Monodelphis domestica	XP_016280176.1	Chordata
PLD1_Elephantulus edwardii	XP_006890414.1	Chordata
PLD1_Rhinolophus sinicus	XP_019590722.1	Chordata
PLD1_Condylura cristata	XP_004675020.1	Chordata
PLD1_Myotis davidii	XP_015419673.1	Chordata
PLD2B_Homosapiens	NP_001230037.1	Chordata
PLD1a_Homosapiens	NP_002653.1	Chordata
PLD1b_Homosapiens	NP_001123553.1	Chordata
Pld1_Mus Musculus	XP_006535477.1	Chordata
PLD2_Pelodiscus sinensis	XP_014424816.1	Chordata
PLD2_Pogona vitticeps	XP_020655441.1	Chordata
PLD2_Gekko japonicus	XP_015283368.1	Chordata
PLD1_Pelodiscus sinensis	XP_014427861.1	Chordata
PLD1_Pogona vitticeps	XP_020649496.1	Chordata
PLD1_Gekko japonicus	XP_015270741.1	Chordata
HP_Branchiostoma.sp	XP_002604838.1	Chordata
UC_Nematostella vectensis	XP_001635813.1	Cnidaria
PLD_Saccoglossus.sp	XP_006811729.1	Hemichordata
PLD_Aplysia depilans	XP_012944337.1	Mollusca
PLD_Biomphalarias.sp	XP_013089460.1	Mollusca
PLD_Octopus bimaculoides	XP_014768698.1	Mollusca
HP_Lottia gigantea	XP_009065872.1	Mollusca
PLD_C.briggsae	XP_002630650.1	Nematoda
PLD_Brugia malayi	XP_001893198.1	Nematoda
PLD_Trichinella.sp	XP_003373723.1	Nematoda
PLD_Caenorhabditis.elegans	XP_004076521.1	Nematoda
PLD_Caenorhabditis remanei	XP_003108952.1	Nematoda
PLD_Schistosoma	XP_012799540.1	Platyhelminthes
PLD_Opisthorchis	XP_009168168.1	Platyhelminthes
PLD1a_Amphimedon queenslandica	XP_003387699.1	Porifera
PLD1_Amphimedon queenslandica	XP_003388323.1	Porifera
PLD1_Priapulus caudatus	XP_014676388.1	Priapulida
PLDa Dictyostelium	XP_004362335.1	Amoebozoa
PLDb Dictyostelium	XP_004350729.1	Amoebozoa
PLD Arabidopsis	NP_188194.1	Plantae
PLD Sacharomyces cereviceae	NP_012956.3	Fungi

## Sheet: Sheet3
PLD sequences used in the phylogenetic analysis
Sequence name	Sequence ID	Phylum
PLA_Rattus novergicus	NP_446318.3	Chordata
PLDa Dictyostelium fasciculatum	XP_004362335.1	Amoebozoa
PLDb Dictyostelium fasciculatum	XP_004350729.1	Amoebozoa
PLD_Schistosoma mansoni	XP_012799540.1	Platyhelminthes
PLD Sacharomyces cereviceae	NP_012956.3	Fungi
PLD_Hydra vulgaris	XP_012558163.1	Cnidaria
PLD_Octopus bimaculoides	XP_014768698.1	Mollusca
PLD_Limulus polyphemus	XP_013778941.1	Arthropoda
PLD_Tetranychus urticae	XP_015795109.1	Arthropoda
PLD_Caenorhabditis.elegans	XP_004076521.1	Nematoda
PLD_Caenorhabditis briggsae	XP_003108952.1	Nematoda
PLD_Brugia malayi	XP_001893198.1	Nematoda
PLD_Aplysia depilans	XP_012944337.1	Mollusca
PLD_Biomphalarias.sp	XP_013089460.1	Mollusca
HP_Lottia gigantea	XP_009065872.1	Mollusca
PLD_Bombyx.sp	XP_012547300.1	Arthropoda
PLD_Papilio xuthus	XP_013161730.1	Arthropoda
PLD_Plutella xylostella	XP_011562453.1	Arthropoda
PLD_Amyelois transitella	XP_013190121.1	Arthropoda
PLD_Tribolium.sp	XP_008191550.1	Arthropoda
PLD_Culex pipiens	XP_001863263.1	Arthropoda
UC_Anopheles gambiae	XP_311402.2	Arthropoda
PLD_Ceratitis.sp	XP_004534545.1	Arthropoda
PLD_Musca domestica	XP_005177999.1	Arthropoda
UC_Drosophila mojavensis	XP_002006830.1	Arthropoda
UC_Drosophila willistoni	XP_002062808.1	Arthropoda
PLD_Drosophila melanogaster	NP_001137610.1	Arthropoda
UC_Drosophila grimshawi	XP_001985697.1	Arthropoda
UC_Drosophila virilis	XP_002049199.1	Arthropoda
PLD_Stomoxys calcitrans	XP_013119420.1	Arthropoda
PLD_Trichogramma.sp	XP_014232157.1	Arthropoda
PLD_Copidosoma floridanum	XP_014214173.1	Arthropoda
PLD_Orussus abietinus	XP_012275762.1	Arthropoda
PLD_Ceratosolen solmsi	XP_011500006.1	Arthropoda
PLD_Neodiprion lecontei	XP_015513924.1	Arthropoda
PLD_Bombus terrestris	XP_012170064.1	Arthropoda
PLD_Megachile rotundata	XP_003701686.1	Arthropoda
PLD_Apis.sp	XP_006561196.1	Arthropoda
PLD_Dufourea novaeangliae	XP_015440388.1	Arthropoda
PLD_Athalia rosae	XP_012261590.1	Arthropoda
PLD_Fopius arisanus	XP_011308868.1	Arthropoda
PLD_Camponotus floridanus	XP_011261406.1	Arthropoda
PLD_Harpegnathos saltator	XP_011154657.1	Arthropoda
PLD_Acromyrmex echinatior	XP_011059849.1	Arthropoda
PLD_Solenopsis invicta	XP_011168571.1	Arthropoda
PLD_Monomorium pharaonis	XP_012525167.1	Arthropoda
PLD_Wasmannia auropunctata	XP_011708233.1	Arthropoda
PLD_Pogonomyrmex barbatus	XP_011637944.1	Arthropoda
PLD_Polistes dominula	XP_015187024.1	Arthropoda
PLD_Cephus cinctus	XP_015593521.1	Arthropoda
UC_Nematostella vectensis	XP_001635813.1	Cnidaria
PLD_Pediculus humanus	XP_002433067.1	Arthropoda
PLD2_Lingula anatina	XP_013417791.1	Brachiopoda
PLD2_Pelodiscus sinensis	XP_014424816.1	Chordata
PLD2_Pogona vitticeps	XP_020655441.1	Chordata
PLD2_Gekko japonicus	XP_015283368.1	Chordata
PLD2_Xenopus.sp	NP_001135641.1	Chordata
PLD2_Danio rerio	XP_005165435.1	Chordata
PLD2_Manis javanica	XP_017525937.1	Chordata
PLD2_Elephantulus edwardii	XP_006899134.1	Chordata
PLD2_Microcebus murinus	XP_012634862.1	Chordata
PLD2_Homosapiens sapiens	NP_001230037.1	Chordata
PLD2_Myotis davidii	XP_006771963.2	Chordata
PLD2_Odocoileus virginianus	XP_020768692.1	Chordata
PLD2_Mus musculus	NP_001289404.1	Chordata
PLD2_Rattus novergicus	XP_017452522.1	Chordata
PLD2_Castor fiber	XP_020016883.1	Chordata
PLD2_Dipodomys ordii	XP_012868943.1	Chordata
PLD2_Condylura cristata	XP_012581890.1	Chordata
PLD2_Monodelphis domestica	XP_003340376.2	Chordata
PLD2_Fundulus heteroclitus	XP_012722620.1	Chordata
PLD2_Poecilia latipinna	XP_014897581.1	Chordata
PLD1_Cyprinus carpio	XP_018947006.1	Chordata
PLD2_Latimeria.sp	XP_005997959.1	Chordata
PLD1_Latimeria chalumnae	XP_014341999.1	Chordata
PLD1_Fundulus heteroclitus	XP_012706683.1	Chordata
PLD1_Danio rerio	XP_017213317.1	Chordata
PLD1_Poecilia formosa	XP_007564568.1	Chordata
PLD1_Xenopus.sp	XP_012818855.1	Chordata
PLD1_Elephantulus edwardii	XP_006890414.1	Chordata
PLD1_Myotis davidii	XP_015419673.1	Chordata
PLD1_Dipodomys ordii	XP_012871609.1	Chordata
PLD1_Canis.sp	XP_013965835.1	Chordata
PLD1_Manis javanica	XP_017527171.1	Chordata
PLD1_Condylura cristata	XP_004675020.1	Chordata
PLD1_Rhinolophus sinicus	XP_019590722.1	Chordata
PLD1_Odocoileus virginianus	XP_020733761.1	Chordata
PLD1_Castor fiber	XP_020032464.1	Chordata
PLD1_Cercocebus fuliginosus	XP_011916102.1	Chordata
PLD1_Homosapiens sapiens	NP_002653.1	Chordata
PLD1_Rattus novergicus	NP_112254.1	Chordata
PLD1_Monodelphis domestica	XP_016280176.1	Chordata
PLD1_Mus Musculus	XP_006535477.1	Chordata
PLD1_Pogona vitticeps	XP_020649496.1	Chordata
PLD1_Pelodiscus sinensis	XP_014427861.1	Chordata
PLD1_Gekko japonicus	XP_015270741.1	Chordata
HP_Branchiostoma.sp	XP_002604838.1	Chordata
PLD_Saccoglossus.sp	XP_006811729.1	Hemichordata
PLD_Trichinella.sp	XP_003373723.1	Nematoda
PLD1a_Amphimedon queenslandica	XP_003387699.1	Porifera
PLD1_Amphimedon queenslandica	XP_003388323.1	Porifera
PLD Arabidopsis	NP_188194.1	Plantae
