# Supplementary material for: Functional analysis of mammalian phospholipase D enzymes
Source: Biosci Rep. 2018 Dec 7;38(6):BSR20181690. doi: 10.1042/BSR20181690 (PMC6435507; doi:10.1042/BSR20181690)
Supplement: Supplementary file 4 [file bsr20181690_Supp4.xlsx]

## Sheet: Combination
Lipid Class	Total Number of Carbon in two fatty acyl chains	Total Number of double bonds in two fatty acyl chains	Chemical Formula	Neutral Mass	MOLECULE NAME	Mass in Negative ion mode			MOLECULAR SPECIES	Fatty acyl ions
						[M-H]-	[M+HCOO]-	[M+CH3COO]-		[R1COO]-	[R2COO]-
PA	4	0	C7H13O8P	256.035	PA(4:0)	255.027	301.032	315.048	PA [2:0/2:0]	59.0139	59.0139
PA	8	0	C11H21O8P	312.097	PA(8:0)	311.089	357.095	371.111	PA [4:0/4:0]	87.0452	87.0452
PA	12	0	C15H29O8P	368.16	PA(12:0)	367.152	413.158	427.173	PA [6:0/6:0]	115.076	115.076
PA	16	0	C19H37O8P	424.223	PA(16:0)	423.215	469.22	483.236	PA [8:0/8:0]	143.108	143.108
PA	20	0	C23H45O8P	480.285	PA(20:0)	479.277	525.283	539.298	PA [10:0/10:0]	171.139	171.139
PA	20	1	C23H43O8P	478.269	PA(20:1)	477.262	523.267	537.283	PA [10:1/10:0]	169.124	171.139
PA	20	2	C23H41O8P	476.254	PA(20:2)	475.246	521.251	535.267	PA [10:2/10:0]	167.108	171.139
PA	20	3	C23H39O8P	474.238	PA(20:3)	473.23	519.236	533.251	PA [10:3/10:0]	165.092	171.139
PA	20	4	C23H37O8P	472.223	PA(20:4)	471.215	517.22	531.236	PA [10:4/10:0]	163.077	171.139
PA	20	5	C23H35O8P	470.207	PA(20:5)	469.199	515.205	529.22	PA [10:5/10:0]	161.061	171.139
PA	20	6	C23H33O8P	468.191	PA(20:6)	467.183	513.189	527.205	PA [10:6/10:0]	159.045	171.139
PA	22	0	C25H49O8P	508.316	PA(22:0)	507.309	553.314	567.33	PA [12:0/10:0]	199.17	171.139
PA	22	1	C25H47O8P	506.301	PA(22:1)	505.293	551.298	565.314	PA [12:1/10:0]	197.155	171.139
PA	22	2	C25H45O8P	504.285	PA(22:2)	503.277	549.283	563.298	PA [12:2/10:0]	195.139	171.139
PA	22	3	C25H43O8P	502.269	PA(22:3)	501.262	547.267	561.283	PA [12:3/10:0]	193.124	171.139
PA	22	4	C25H41O8P	500.254	PA(22:4)	499.246	545.251	559.267	PA [12:4/10:0]	191.108	171.139
PA	22	5	C25H39O8P	498.238	PA(22:5)	497.23	543.236	557.251	PA [12:5/10:0]	189.092	171.139
PA	22	6	C25H37O8P	496.223	PA(22:6)	495.215	541.22	555.236	PA [12:6/10:0]	187.077	171.139
PA	24	0	C27H53O8P	536.348	PA(24:0)	535.34	581.345	595.361	PA [12:0/12:0]	199.17	199.17
PA	24	1	C27H51O8P	534.332	PA(24:1)	533.324	579.33	593.345	PA [12:1/12:0]	197.155	199.17
PA	24	2	C27H49O8P	532.316	PA(24:2)	531.309	577.314	591.33	PA [12:2/12:0]	195.139	199.17
PA	24	3	C27H47O8P	530.301	PA(24:3)	529.293	575.298	589.314	PA [12:3/12:0]	193.124	199.17
PA	24	4	C27H45O8P	528.285	PA(24:4)	527.277	573.283	587.298	PA [12:4/12:0]	191.108	199.17
PA	24	5	C27H43O8P	526.269	PA(24:5)	525.262	571.267	585.283	PA [12:5/12:0]	189.092	199.17
PA	24	6	C27H41O8P	524.254	PA(24:6)	523.246	569.251	583.267	PA [12:3/12:3]	193.124	193.124
PA	25	0	C28H55O8P	550.363	PA(25:0)	549.356	595.361	609.377	PA [12:0/13:0]	199.2	213.2
PA	26	0	C29H57O8P	564.379	PA(26:0)	563.371	609.377	623.392	PA [14:0/12:0]	227.202	199.17
PA	26	1	C29H55O8P	562.363	PA(26:1)	561.356	607.361	621.377	PA [14:1/12:0]	225.186	199.17
PA	26	2	C29H53O8P	560.348	PA(26:2)	559.34	605.345	619.361	PA [14:2/12:0]	223.17	199.17
PA	26	3	C29H51O8P	558.332	PA(26:3)	557.324	603.33	617.345	PA [14:3/12:0]	221.155	199.17
PA	26	4	C29H49O8P	556.316	PA(26:4)	555.309	601.314	615.33	PA [14:4/12:0]	219.139	199.17
PA	26	5	C29H47O8P	554.301	PA(26:5)	553.293	599.298	613.314	PA [14:5/12:0]	217.124	199.17
PA	26	6	C29H45O8P	552.285	PA(26:6)	551.277	597.283	611.298	PA [14:6/12:0]	215.108	199.17
PA	28	0	C31H61O8P	592.41	PA(28:0)	591.402	637.408	651.424	PA [14:0/14:0]	227.202	227.202
PA	28	1	C31H59O8P	590.395	PA(28:1)	589.387	635.392	649.408	PA [14:1/14:0]	225.186	227.202
PA	28	2	C31H57O8P	588.379	PA(28:2)	587.371	633.377	647.392	PA [14:2/14:0]	223.17	227.202
PA	28	3	C31H55O8P	586.363	PA(28:3)	585.356	631.361	645.377	PA [14:3/14:0]	221.155	227.202
PA	28	4	C31H53O8P	584.348	PA(28:4)	583.34	629.345	643.361	PA [14:4/14:0]	219.139	227.202
PA	28	5	C31H51O8P	582.332	PA(28:5)	581.324	627.33	641.345	PA [14:5/14:0]	217.124	227.202
PA	28	6	C31H49O8P	580.316	PA(28:6)	579.309	625.314	639.33	PA [14:6/14:0]	215.108	227.202
PA	30	0	C33H65O8P	620.442	PA(30:0)	619.434	665.439	679.455	PA [16:0/14:0]	255.232	227.202
PA	30	1	C33H63O8P	618.426	PA(30:1)	617.418	663.424	677.439	PA [16:1/14:0]	253.217	227.202
PA	30	2	C33H61O8P	616.41	PA(30:2)	615.402	661.408	675.424	PA [16:2/14:0]	251.201	227.202
PA	30	3	C33H59O8P	614.395	PA(30:3)	613.387	659.392	673.408	PA [16:3/14:0]	249.185	227.202
PA	30	4	C33H57O8P	612.379	PA(30:4)	611.371	657.377	671.392	PA [16:4/14:0]	247.169	227.202
PA	30	5	C33H55O8P	610.363	PA(30:5)	609.356	655.361	669.377	PA [16:5/14:0]	245.153	227.202
PA	30	6	C33H53O8P	608.348	PA(30:6)	607.34	653.345	667.361	PA [16:6/14:0]	243.137	227.202
PA	30	7	C33H51O8P	606.332	PA(30:7)	605.324	651.33	665.345	PA [16:7/14:0]	241.124	227.202
PA	30	0	C33H65O8P	620.442	PA(30:0)	619.434	665.439	679.455	PA [18:0/12:0]	283.264	199.17
PA	30	1	C33H63O8P	618.426	PA(30:1)	617.418	663.424	677.439	PA [18:1/12:0]	281.249	199.17
PA	30	2	C33H61O8P	616.41	PA(30:2)	615.402	661.408	675.424	PA [18:2/12:0]	279.233	199.17
PA	30	3	C33H59O8P	614.395	PA(30:3)	613.387	659.392	673.408	PA [18:3/12:0]	277.217	199.17
PA	30	4	C33H57O8P	612.379	PA(30:4)	611.371	657.377	671.392	PA [18:4/12:0]	275.202	199.17
PA	30	5	C33H55O8P	610.363	PA(30:5)	609.356	655.361	669.377	PA [18:5/12:0]	273.186	199.17
PA	30	6	C33H53O8P	608.348	PA(30:6)	607.34	653.345	667.361	PA [18:6/12:0]	271.17	199.17
PA	30	7	C33H51O8P	606.332	PA(30:7)	605.324	651.33	665.345	PA [18:7/12:0]	269.155	199.17
PA	30	8	C33H49O8P	604.316	PA(30:8)	603.309	649.314	663.33	PA [18:8/12:0]	267.139	199.17
PA	30	0	C33H65O8P	620.442	PA(30:0)	619.434	665.439	679.455	PA [14:0/16:0]	227.202	255.232
PA	30	1	C33H63O8P	618.426	PA(30:1)	617.418	663.424	677.439	PA [14:1/16:0]	225.186	255.232
PA	30	2	C33H61O8P	616.41	PA(30:2)	615.402	661.408	675.424	PA [14:2/16:0]	223.17	255.232
PA	30	3	C33H59O8P	614.395	PA(30:3)	613.387	659.392	673.408	PA [14:3/16:0]	221.155	255.232
PA	30	4	C33H57O8P	612.379	PA(30:4)	611.371	657.377	671.392	PA [14:4/16:0]	219.139	255.232
PA	30	5	C33H55O8P	610.363	PA(30:5)	609.356	655.361	669.377	PA [14:5/16:0]	217.124	255.232
PA	30	6	C33H53O8P	608.348	PA(30:6)	607.34	653.345	667.361	PA [14:6/16:0]	215.108	255.232
PA	30	0	C33H65O8P	620.442	PA(30:0)	619.434	665.439	679.455	PA [12:0/18:0]	199.17	283.264
PA	30	1	C33H63O8P	618.426	PA(30:1)	617.418	663.424	677.439	PA [12:1/18:0]	197.155	283.264
PA	30	2	C33H61O8P	616.41	PA(30:2)	615.402	661.408	675.424	PA [12:2/18:0]	195.139	283.264
PA	30	3	C33H59O8P	614.395	PA(30:3)	613.387	659.392	673.408	PA [12:3/18:0]	193.124	283.264
PA	30	4	C33H57O8P	612.379	PA(30:4)	611.371	657.377	671.392	PA [12:4/18:0]	191.108	283.264
PA	30	5	C33H55O8P	610.363	PA(30:5)	609.356	655.361	669.377	PA [12:5/18:0]	189.092	283.264
PA	31	1	C34H65O8P	632.442	PA(31:1)	631.434	677.439	691.455	PA [17:0/14:1]	269.2	225.2
PA	32	0	C35H69O8P	648.473	PA(32:0)	647.465	693.471	707.486	PA [12:0/20:0]	199.17	311.296
PA	32	1	C35H67O8P	646.457	PA(32:1)	645.449	691.455	705.471	PA [12:1/20:0]	197.155	311.296
PA	32	2	C35H65O8P	644.442	PA(32:2)	643.434	689.439	703.455	PA [12:2/20:0]	195.139	311.296
PA	32	3	C35H63O8P	642.426	PA(32:3)	641.418	687.424	701.439	PA [12:3/20:0]	193.124	311.296
PA	32	4	C35H61O8P	640.41	PA(32:4)	639.402	685.408	699.424	PA [12:4/20:0]	191.108	311.296
PA	32	5	C35H59O8P	638.395	PA(32:5)	637.387	683.392	697.408	PA [12:5/20:0]	189.092	311.296
PA	32	0	C35H69O8P	648.473	PA(32:0)	647.465	693.471	707.486	PA [14:0/18:0]	227.202	283.264
PA	32	1	C35H67O8P	646.457	PA(32:1)	645.449	691.455	705.471	PA [14:1/18:0]	225.186	283.264
PA	32	2	C35H65O8P	644.442	PA(32:2)	643.434	689.439	703.455	PA [14:2/18:0]	223.17	283.264
PA	32	3	C35H63O8P	642.426	PA(32:3)	641.418	687.424	701.439	PA [14:3/18:0]	221.155	283.264
PA	32	4	C35H61O8P	640.41	PA(32:4)	639.402	685.408	699.424	PA [14:4/18:0]	219.139	283.264
PA	32	5	C35H59O8P	638.395	PA(32:5)	637.387	683.392	697.408	PA [14:5/18:0]	217.124	283.264
PA	32	5	C35H59O8P	638.395	PA(32:6)	637.387	683.392	697.408	PA [14:6/18:0]	215.108	283.264
PA	32	5	C35H59O8P	638.395	PA(32:0)	637.387	683.392	697.408	PA [16:0/16:0]	255.232	255.232
PA	32	5	C35H59O8P	638.395	PA(32:1)	637.387	683.392	697.408	PA [16:1/16:0]	253.217	255.232
PA	32	5	C35H59O8P	638.395	PA(32:2)	637.387	683.392	697.408	PA [16:2/16:0]	251.201	255.232
PA	32	5	C35H59O8P	638.395	PA(32:3)	637.387	683.392	697.408	PA [16:3/16:0]	249.185	255.232
PA	32	5	C35H59O8P	638.395	PA(32:4)	637.387	683.392	697.408	PA [16:4/16:0]	247.169	255.232
PA	32	5	C35H59O8P	638.395	PA(32:5)	637.387	683.392	697.408	PA [16:5/16:0]	245.153	255.232
PA	32	6	C35H57O8P	636.379	PA(32:6)	635.371	681.377	695.392	PA [16:6/16:0]	243.137	255.232
PA	32	7	C35H55O8P	634.363	PA(32:7)	633.356	679.361	693.377	PA [16:7/16:0]	241.124	255.232
PA	32	0	C35H69O8P	648.473	PA(32:0)	647.465	693.471	707.486	PA [18:0/14:0]	283.264	227.202
PA	32	1	C35H67O8P	646.457	PA(32:1)	645.449	691.455	705.471	PA [18:1/14:0]	281.249	227.202
PA	32	2	C35H65O8P	644.442	PA(32:2)	643.434	689.439	703.455	PA [18:2/14:0]	279.233	227.202
PA	32	3	C35H63O8P	642.426	PA(32:3)	641.418	687.424	701.439	PA [18:3/14:0]	277.217	227.202
PA	32	4	C35H61O8P	640.41	PA(32:4)	639.402	685.408	699.424	PA [18:4/14:0]	275.202	227.202
PA	32	5	C35H59O8P	638.395	PA(32:5)	637.387	683.392	697.408	PA [18:5/14:0]	273.186	227.202
PA	32	6	C35H57O8P	636.379	PA(32:6)	635.371	681.377	695.392	PA [18:6/14:0]	271.17	227.202
PA	32	7	C35H55O8P	634.363	PA(32:7)	633.356	679.361	693.377	PA [18:7/14:0]	269.155	227.202
PA	32	8	C35H53O8P	632.348	PA(32:8)	631.34	677.345	691.361	PA [18:8/14:0]	267.139	227.202
PA	32	0	C35H69O8P	648.473	PA(32:0)	647.465	693.471	707.486	PA [20:0/12:0]	311.296	199.17
PA	32	1	C35H67O8P	646.457	PA(32:1)	645.449	691.455	705.471	PA [20:1/12:0]	309.28	199.17
PA	32	2	C35H65O8P	644.442	PA(32:2)	643.434	689.439	703.455	PA [20:2/12:0]	307.264	199.17
PA	32	3	C35H63O8P	642.426	PA(32:3)	641.418	687.424	701.439	PA [20:3/12:0]	305.249	199.17
PA	32	4	C35H61O8P	640.41	PA(32:4)	639.402	685.408	699.424	PA [20:4/12:0]	303.233	199.17
PA	32	5	C35H59O8P	638.395	PA(32:5)	637.387	683.392	697.408	PA [20:5/12:0]	301.217	199.17
PA	32	6	C35H57O8P	636.379	PA(32:6)	635.371	681.377	695.392	PA [20:6/12:0]	299.202	199.17
PA	32	7	C35H55O8P	634.363	PA(32:7)	633.356	679.361	693.377	PA [20:7/12:0]	297.186	199.17
PA	32	8	C35H53O8P	632.348	PA(32:8)	631.34	677.345	691.361	PA [20:8/12:0]	295.17	199.17
PA	32	9	C35H51O8P	630.332	PA(32:9)	629.324	675.33	689.345	PA [20:9/12:0]	293.155	199.17
PA	34	0	C37H73O8P	676.504	PA(34:0)	675.496	721.502	735.518	PA [10:0/24:0]	171.139	367.358
PA	34	1	C37H71O8P	674.489	PA(34:1)	673.481	719.486	733.502	PA [10:1/24:0]	169.124	367.358
PA	34	2	C37H69O8P	672.473	PA(34:2)	671.465	717.471	731.486	PA [10:2/24:0]	167.108	367.358
PA	34	3	C37H67O8P	670.457	PA(34:3)	669.449	715.455	729.471	PA [10:3/24:0]	165.092	367.358
PA	34	4	C37H65O8P	668.442	PA(34:4)	667.434	713.439	727.455	PA [10:4/24:0]	163.077	367.358
PA	34	0	C37H73O8P	676.504	PA(34:0)	675.496	721.502	735.518	PA [12:0/22:0]	199.17	339.327
PA	34	1	C37H71O8P	674.489	PA(34:1)	673.481	719.486	733.502	PA [12:1/22:0]	197.155	339.327
PA	34	2	C37H69O8P	672.473	PA(34:2)	671.465	717.471	731.486	PA [12:2/22:0]	195.139	339.327
PA	34	3	C37H67O8P	670.457	PA(34:3)	669.449	715.455	729.471	PA [12:3/22:0]	193.124	339.327
PA	34	4	C37H65O8P	668.442	PA(34:4)	667.434	713.439	727.455	PA [12:4/22:0]	191.108	339.327
PA	34	5	C37H63O8P	666.426	PA(34:5)	665.418	711.424	725.439	PA [12:5/22:0]	189.092	339.327
PA	34	0	C37H73O8P	676.504	PA(34:0)	675.496	721.502	735.518	PA [14:0/20:0]	227.202	311.296
PA	34	1	C37H71O8P	674.489	PA(34:1)	673.481	719.486	733.502	PA [14:1/20:0]	225.186	311.296
PA	34	2	C37H69O8P	672.473	PA(34:2)	671.465	717.471	731.486	PA [14:2/20:0]	223.17	311.296
PA	34	3	C37H67O8P	670.457	PA(34:3)	669.449	715.455	729.471	PA [14:3/20:0]	221.155	311.296
PA	34	4	C37H65O8P	668.442	PA(34:4)	667.434	713.439	727.455	PA [14:4/20:0]	219.139	311.296
PA	34	5	C37H63O8P	666.426	PA(34:5)	665.418	711.424	725.439	PA [14:5/20:0]	217.124	311.296
PA	34	6	C37H61O8P	664.41	PA(34:6)	663.402	709.408	723.424	PA [14:6/20:0]	215.108	311.296
PA	34	0	C37H73O8P	676.504	PA(34:0)	675.496	721.502	735.518	PA [16:0/18:0]	255.232	283.264
PA	34	1	C37H71O8P	674.489	PA(34:1)	673.481	719.486	733.502	PA [16:1/18:0]	253.217	283.264
PA	34	2	C37H69O8P	672.473	PA(34:2)	671.465	717.471	731.486	PA [16:2/18:0]	251.201	283.264
PA	34	3	C37H67O8P	670.457	PA(34:3)	669.449	715.455	729.471	PA [16:3/18:0]	249.185	283.264
PA	34	4	C37H65O8P	668.442	PA(34:4)	667.434	713.439	727.455	PA [16:4/18:0]	247.169	283.264
PA	34	5	C37H63O8P	666.426	PA(34:5)	665.418	711.424	725.439	PA [16:5/18:0]	245.153	283.264
PA	34	6	C37H61O8P	664.41	PA(34:6)	663.402	709.408	723.424	PA [16:6/18:0]	243.137	283.264
PA	34	7	C37H59O8P	662.395	PA(34:7)	661.387	707.392	721.408	PA [16:7/18:0]	241.124	283.264
PA	34	0	C37H73O8P	676.504	PA(34:0)	675.496	721.502	735.518	PA [18:0/16:0]	283.264	255.232
PA	34	1	C37H71O8P	674.489	PA(34:1)	673.481	719.486	733.502	PA [18:1/16:0]	281.249	255.232
PA	34	2	C37H69O8P	672.473	PA(34:2)	671.465	717.471	731.486	PA [18:2/16:0]	279.233	255.232
PA	34	3	C37H67O8P	670.457	PA(34:3)	669.449	715.455	729.471	PA [18:3/16:0]	277.217	255.232
PA	34	4	C37H65O8P	668.442	PA(34:4)	667.434	713.439	727.455	PA [18:4/16:0]	275.202	255.232
PA	34	5	C37H63O8P	666.426	PA(34:5)	665.418	711.424	725.439	PA [18:5/16:0]	273.186	255.232
PA	34	6	C37H61O8P	664.41	PA(34:6)	663.402	709.408	723.424	PA [18:6/16:0]	271.17	255.232
PA	34	7	C37H59O8P	662.395	PA(34:7)	661.387	707.392	721.408	PA [18:7/16:0]	269.155	255.232
PA	34	8	C37H57O8P	660.379	PA(34:8)	659.371	705.377	719.392	PA [18:8/16:0]	267.139	255.232
PA	34	0	C37H73O8P	676.504	PA(34:0)	675.496	721.502	735.518	PA [20:0/14:0]	311.296	227.202
PA	34	1	C37H71O8P	674.489	PA(34:1)	673.481	719.486	733.502	PA [20:1/14:0]	309.28	227.202
PA	34	2	C37H69O8P	672.473	PA(34:2)	671.465	717.471	731.486	PA [20:2/14:0]	307.264	227.202
PA	34	3	C37H67O8P	670.457	PA(34:3)	669.449	715.455	729.471	PA [20:3/14:0]	305.249	227.202
PA	34	4	C37H65O8P	668.442	PA(34:4)	667.434	713.439	727.455	PA [20:4/14:0]	303.233	227.202
PA	34	5	C37H63O8P	666.426	PA(34:5)	665.418	711.424	725.439	PA [20:5/14:0]	301.217	227.202
PA	34	6	C37H61O8P	664.41	PA(34:6)	663.402	709.408	723.424	PA [20:6/14:0]	299.202	227.202
PA	34	7	C37H59O8P	662.395	PA(34:7)	661.387	707.392	721.408	PA [20:7/14:0]	297.186	227.202
PA	34	8	C37H57O8P	660.379	PA(34:8)	659.371	705.377	719.392	PA [20:8/14:0]	295.17	227.202
PA	34	9	C37H55O8P	658.363	PA(34:9)	657.356	703.361	717.377	PA [20:9/14:0]	293.155	227.202
PA	34	0	C37H73O8P	676.504	PA(34:0)	675.496	721.502	735.518	PA [22:0/12:0]	339.327	199.17
PA	34	1	C37H71O8P	674.489	PA(34:1)	673.481	719.486	733.502	PA [22:1/12:0]	337.311	199.17
PA	34	2	C37H69O8P	672.473	PA(34:2)	671.465	717.471	731.486	PA [22:2/12:0]	335.296	199.17
PA	34	3	C37H67O8P	670.457	PA(34:3)	669.449	715.455	729.471	PA [22:3/12:0]	333.28	199.17
PA	34	4	C37H65O8P	668.442	PA(34:4)	667.434	713.439	727.455	PA [22:4/12:0]	331.264	199.17
PA	34	5	C37H63O8P	666.426	PA(34:5)	665.418	711.424	725.439	PA [22:5/12:0]	329.249	199.17
PA	34	6	C37H61O8P	664.41	PA(34:6)	663.402	709.408	723.424	PA [22:6/12:0]	327.233	199.17
PA	34	7	C37H59O8P	662.395	PA(34:7)	661.387	707.392	721.408	PA [22:7/12:0]	325.217	199.17
PA	34	8	C37H57O8P	660.379	PA(34:8)	659.371	705.377	719.392	PA [22:8/12:0]	323.202	199.17
PA	34	9	C37H55O8P	658.363	PA(34:9)	657.356	703.361	717.377	PA [22:9/12:0]	321.186	199.17
PA	34	10	C37H53O8P	656.348	PA(34:10)	655.34	701.345	715.361	PA [22:10/12:0]	319.17	199.17
PA	34	0	C37H73O8P	676.504	PA(34:0)	675.496	721.502	735.518	PA [24:0/10:0]	367.358	171.139
PA	34	1	C37H71O8P	674.489	PA(34:1)	673.481	719.486	733.502	PA [24:1/10:0]	365.343	171.139
PA	34	2	C37H69O8P	672.473	PA(34:2)	671.465	717.471	731.486	PA [24:2/10:0]	363.327	171.139
PA	34	3	C37H67O8P	670.457	PA(34:3)	669.449	715.455	729.471	PA [24:3/10:0]	361.311	171.139
PA	34	4	C37H65O8P	668.442	PA(34:4)	667.434	713.439	727.455	PA [24:4/10:0]	359.296	171.139
PA	34	5	C37H63O8P	666.426	PA(34:5)	665.418	711.424	725.439	PA [24:5/10:0]	357.28	171.139
PA	34	6	C37H61O8P	664.41	PA(34:6)	663.402	709.408	723.424	PA [24:6/10:0]	355.264	171.139
PA	34	7	C37H59O8P	662.395	PA(34:7)	661.387	707.392	721.408	PA [24:7/10:0]	353.249	171.139
PA	34	8	C37H57O8P	660.379	PA(34:8)	659.371	705.377	719.392	PA [24:8/10:0]	351.233	171.139
PA	34	9	C37H55O8P	658.363	PA(34:9)	657.356	703.361	717.377	PA [24:9/10:0]	349.217	171.139
PA	34	10	C37H53O8P	656.348	PA(34:10)	655.34	701.345	715.361	PA [24:10/10:0]	347.202	171.139
PA	34	11	C37H51O8P	654.332	PA(34:11)	653.324	699.33	713.345	PA [24:11/10:0]	345.186	171.139
PA	36	0	C39H77O8P	704.536	PA(36:0)	703.528	749.533	763.549	PA [10:0/26:0]	171.139	395.39
PA	36	1	C39H75O8P	702.52	PA(36:1)	701.512	747.518	761.533	PA [10:1/26:0]	169.124	395.39
PA	36	2	C39H73O8P	700.504	PA(36:2)	699.496	745.502	759.518	PA [10:2/26:0]	167.108	395.39
PA	36	3	C39H71O8P	698.489	PA(36:3)	697.481	743.486	757.502	PA [10:3/26:0]	165.092	395.39
PA	36	4	C39H69O8P	696.473	PA(36:4)	695.465	741.471	755.486	PA [10:4/26:0]	163.077	395.39
PA	36	0	C39H77O8P	704.536	PA(36:0)	703.528	749.533	763.549	PA [12:0/24:0]	199.17	367.358
PA	36	1	C39H75O8P	702.52	PA(36:1)	701.512	747.518	761.533	PA [12:1/24:0]	197.155	367.358
PA	36	2	C39H73O8P	700.504	PA(36:2)	699.496	745.502	759.518	PA [12:2/24:0]	195.139	367.358
PA	36	3	C39H71O8P	698.489	PA(36:3)	697.481	743.486	757.502	PA [12:3/24:0]	193.124	367.358
PA	36	4	C39H69O8P	696.473	PA(36:4)	695.465	741.471	755.486	PA [12:4/24:0]	191.108	367.358
PA	36	5	C39H67O8P	694.457	PA(36:5)	693.449	739.455	753.471	PA [12:5/24:0]	189.092	367.358
PA	36	0	C39H77O8P	704.536	PA(36:0)	703.528	749.533	763.549	PA [14:0/22:0]	227.202	339.327
PA	36	1	C39H75O8P	702.52	PA(36:1)	701.512	747.518	761.533	PA [14:1/22:0]	225.186	339.327
PA	36	2	C39H73O8P	700.504	PA(36:2)	699.496	745.502	759.518	PA [14:2/22:0]	223.17	339.327
PA	36	3	C39H71O8P	698.489	PA(36:3)	697.481	743.486	757.502	PA [14:3/22:0]	221.155	339.327
PA	36	4	C39H69O8P	696.473	PA(36:4)	695.465	741.471	755.486	PA [14:4/22:0]	219.139	339.327
PA	36	5	C39H67O8P	694.457	PA(36:5)	693.449	739.455	753.471	PA [14:5/22:0]	217.124	339.327
PA	36	6	C39H65O8P	692.442	PA(36:6)	691.434	737.439	751.455	PA [14:6/22:0]	215.108	339.327
PA	36	0	C39H77O8P	704.536	PA(36:0)	703.528	749.533	763.549	PA [16:0/20:0]	255.232	311.296
PA	36	1	C39H75O8P	702.52	PA(36:1)	701.512	747.518	761.533	PA [16:1/20:0]	253.217	311.296
PA	36	2	C39H73O8P	700.504	PA(36:2)	699.496	745.502	759.518	PA [16:2/20:0]	251.201	311.296
PA	36	3	C39H71O8P	698.489	PA(36:3)	697.481	743.486	757.502	PA [16:3/20:0]	249.185	311.296
PA	36	4	C39H69O8P	696.473	PA(36:4)	695.465	741.471	755.486	PA [16:4/20:0]	247.169	311.296
PA	36	5	C39H67O8P	694.457	PA(36:5)	693.449	739.455	753.471	PA [16:5/20:0]	245.153	311.296
PA	36	6	C39H65O8P	692.442	PA(36:6)	691.434	737.439	751.455	PA [16:6/20:0]	243.137	311.296
PA	36	7	C39H63O8P	690.426	PA(36:7)	689.418	735.424	749.439	PA [16:7/20:0]	241.124	311.296
PA	36	0	C39H77O8P	704.536	PA(36:0)	703.528	749.533	763.549	PA [18:0/18:0]	283.264	283.264
PA	36	1	C39H75O8P	702.52	PA(36:1)	701.512	747.518	761.533	PA [18:1/18:0]	281.249	283.264
PA	36	2	C39H73O8P	700.504	PA(36:2)	699.496	745.502	759.518	PA [18:2/18:0]	279.233	283.264
PA	36	3	C39H71O8P	698.489	PA(36:3)	697.481	743.486	757.502	PA [18:3/18:0]	277.217	283.264
PA	36	4	C39H69O8P	696.473	PA(36:4)	695.465	741.471	755.486	PA [18:4/18:0]	275.202	283.264
PA	36	5	C39H67O8P	694.457	PA(36:5)	693.449	739.455	753.471	PA [18:5/18:0]	273.186	283.264
PA	36	6	C39H65O8P	692.442	PA(36:6)	691.434	737.439	751.455	PA [18:6/18:0]	271.17	283.264
PA	36	7	C39H63O8P	690.426	PA(36:7)	689.418	735.424	749.439	PA [18:7/18:0]	269.155	283.264
PA	36	8	C39H61O8P	688.41	PA(36:8)	687.402	733.408	747.424	PA [18:8/18:0]	267.139	283.264
PA	36	0	C39H77O8P	704.536	PA(36:0)	703.528	749.533	763.549	PA [20:0/16:0]	311.296	255.232
PA	36	1	C39H75O8P	702.52	PA(36:1)	701.512	747.518	761.533	PA [20:1/16:0]	309.28	255.232
PA	36	2	C39H73O8P	700.504	PA(36:2)	699.496	745.502	759.518	PA [20:2/16:0]	307.264	255.232
PA	36	3	C39H71O8P	698.489	PA(36:3)	697.481	743.486	757.502	PA [20:3/16:0]	305.249	255.232
PA	36	4	C39H69O8P	696.473	PA(36:4)	695.465	741.471	755.486	PA [20:4/16:0]	303.233	255.232
PA	36	5	C39H67O8P	694.457	PA(36:5)	693.449	739.455	753.471	PA [20:5/16:0]	301.217	255.232
PA	36	6	C39H65O8P	692.442	PA(36:6)	691.434	737.439	751.455	PA [20:6/16:0]	299.202	255.232
PA	36	7	C39H63O8P	690.426	PA(36:7)	689.418	735.424	749.439	PA [20:7/16:0]	297.186	255.232
PA	36	8	C39H61O8P	688.41	PA(36:8)	687.402	733.408	747.424	PA [20:8/16:0]	295.17	255.232
PA	36	9	C39H59O8P	686.395	PA(36:9)	685.387	731.392	745.408	PA [20:9/16:0]	293.155	255.232
PA	36	0	C39H77O8P	704.536	PA(36:0)	703.528	749.533	763.549	PA [22:0/14:0]	339.327	227.202
PA	36	1	C39H75O8P	702.52	PA(36:1)	701.512	747.518	761.533	PA [22:1/14:0]	337.311	227.202
PA	36	2	C39H73O8P	700.504	PA(36:2)	699.496	745.502	759.518	PA [22:2/14:0]	335.296	227.202
PA	36	3	C39H71O8P	698.489	PA(36:3)	697.481	743.486	757.502	PA [22:3/14:0]	333.28	227.202
PA	36	4	C39H69O8P	696.473	PA(36:4)	695.465	741.471	755.486	PA [22:4/14:0]	331.264	227.202
PA	36	5	C39H67O8P	694.457	PA(36:5)	693.449	739.455	753.471	PA [22:5/14:0]	329.249	227.202
PA	36	6	C39H65O8P	692.442	PA(36:6)	691.434	737.439	751.455	PA [22:6/14:0]	327.233	227.202
PA	36	7	C39H63O8P	690.426	PA(36:7)	689.418	735.424	749.439	PA [22:7/14:0]	325.217	227.202
PA	36	8	C39H61O8P	688.41	PA(36:8)	687.402	733.408	747.424	PA [22:8/14:0]	323.202	227.202
PA	36	9	C39H59O8P	686.395	PA(36:9)	685.387	731.392	745.408	PA [22:9/14:0]	321.186	227.202
PA	36	10	C39H57O8P	684.379	PA(36:10)	683.371	729.377	743.392	PA [22:10/14:0]	319.17	227.202
PA	36	0	C39H77O8P	704.536	PA(36:0)	703.528	749.533	763.549	PA [24:0/12:0]	367.358	199.17
PA	36	1	C39H75O8P	702.52	PA(36:1)	701.512	747.518	761.533	PA [24:1/12:0]	365.343	199.17
PA	36	2	C39H73O8P	700.504	PA(36:2)	699.496	745.502	759.518	PA [24:2/12:0]	363.327	199.17
PA	36	3	C39H71O8P	698.489	PA(36:3)	697.481	743.486	757.502	PA [24:3/12:0]	361.311	199.17
PA	36	4	C39H69O8P	696.473	PA(36:4)	695.465	741.471	755.486	PA [24:4/12:0]	359.296	199.17
PA	36	5	C39H67O8P	694.457	PA(36:5)	693.449	739.455	753.471	PA [24:5/12:0]	357.28	199.17
PA	36	6	C39H65O8P	692.442	PA(36:6)	691.434	737.439	751.455	PA [24:6/12:0]	355.264	199.17
PA	36	7	C39H63O8P	690.426	PA(36:7)	689.418	735.424	749.439	PA [24:7/12:0]	353.249	199.17
PA	36	8	C39H61O8P	688.41	PA(36:8)	687.402	733.408	747.424	PA [24:8/12:0]	351.233	199.17
PA	36	9	C39H59O8P	686.395	PA(36:9)	685.387	731.392	745.408	PA [24:9/12:0]	349.217	199.17
PA	36	10	C39H57O8P	684.379	PA(36:10)	683.371	729.377	743.392	PA [24:10/12:0]	347.202	199.17
PA	36	11	C39H55O8P	682.363	PA(36:11)	681.356	727.361	741.377	PA [24:11/12:0]	345.186	199.17
PA	36	0	C39H77O8P	704.536	PA(36:0)	703.528	749.533	763.549	PA [26:0/10:0]	395.39	171.139
PA	36	1	C39H75O8P	702.52	PA(36:1)	701.512	747.518	761.533	PA [26:1/10:0]	393.374	171.139
PA	36	2	C39H73O8P	700.504	PA(36:2)	699.496	745.502	759.518	PA [26:2/10:0]	391.358	171.139
PA	36	3	C39H71O8P	698.489	PA(36:3)	697.481	743.486	757.502	PA [26:3/10:0]	389.343	171.139
PA	36	4	C39H69O8P	696.473	PA(36:4)	695.465	741.471	755.486	PA [26:4/10:0]	387.327	171.139
PA	36	5	C39H67O8P	694.457	PA(36:5)	693.449	739.455	753.471	PA [26:5/10:0]	385.311	171.139
PA	36	6	C39H65O8P	692.442	PA(36:6)	691.434	737.439	751.455	PA [26:6/10:0]	383.296	171.139
PA	36	7	C39H63O8P	690.426	PA(36:7)	689.418	735.424	749.439	PA [26:7/10:0]	381.28	171.139
PA	36	8	C39H61O8P	688.41	PA(36:8)	687.402	733.408	747.424	PA [26:8/10:0]	379.264	171.139
PA	36	9	C39H59O8P	686.395	PA(36:9)	685.387	731.392	745.408	PA [26:9/10:0]	377.249	171.139
PA	36	10	C39H57O8P	684.379	PA(36:10)	683.371	729.377	743.392	PA [26:10/10:0]	375.233	171.139
PA	36	11	C39H55O8P	682.363	PA(36:11)	681.356	727.361	741.377	PA [26:11/10:0]	373.217	171.139
PA	36	12	C39H53O8P	680.348	PA(36:12)	679.34	725.345	739.361	PA [26:12/10:0]	371.202	171.139
PA	38	0	C41H81O8P	732.567	PA(38:0)	731.559	777.564	791.58	PA [12:0/26:0]	199.17	395.39
PA	38	1	C41H79O8P	730.551	PA(38:1)	729.543	775.549	789.564	PA [12:1/26:0]	197.155	395.39
PA	38	2	C41H77O8P	728.536	PA(38:2)	727.528	773.533	787.549	PA [12:2/26:0]	195.139	395.39
PA	38	3	C41H75O8P	726.52	PA(38:3)	725.512	771.518	785.533	PA [12:3/26:0]	193.124	395.39
PA	38	4	C41H73O8P	724.504	PA(38:4)	723.496	769.502	783.518	PA [12:4/26:0]	191.108	395.39
PA	38	5	C41H71O8P	722.489	PA(38:5)	721.481	767.486	781.502	PA [12:5/26:0]	189.092	395.39
PA	38	0	C41H81O8P	732.567	PA(38:0)	731.559	777.564	791.58	PA [14:0/24:0]	227.202	367.358
PA	38	1	C41H79O8P	730.551	PA(38:1)	729.543	775.549	789.564	PA [14:1/24:0]	225.186	367.358
PA	38	2	C41H77O8P	728.536	PA(38:2)	727.528	773.533	787.549	PA [14:2/24:0]	223.17	367.358
PA	38	3	C41H75O8P	726.52	PA(38:3)	725.512	771.518	785.533	PA [14:3/24:0]	221.155	367.358
PA	38	4	C41H73O8P	724.504	PA(38:4)	723.496	769.502	783.518	PA [14:4/24:0]	219.139	367.358
PA	38	5	C41H71O8P	722.489	PA(38:5)	721.481	767.486	781.502	PA [14:5/24:0]	217.124	367.358
PA	38	6	C41H69O8P	720.473	PA(38:6)	719.465	765.471	779.486	PA [14:6/24:0]	215.108	367.358
PA	38	0	C41H81O8P	732.567	PA(38:0)	731.559	777.564	791.58	PA [16:0/22:0]	255.232	339.327
PA	38	1	C41H79O8P	730.551	PA(38:1)	729.543	775.549	789.564	PA [16:1/22:0]	253.217	339.327
PA	38	2	C41H77O8P	728.536	PA(38:2)	727.528	773.533	787.549	PA [16:2/22:0]	251.201	339.327
PA	38	3	C41H75O8P	726.52	PA(38:3)	725.512	771.518	785.533	PA [16:3/22:0]	249.185	339.327
PA	38	4	C41H73O8P	724.504	PA(38:4)	723.496	769.502	783.518	PA [16:4/22:0]	247.169	339.327
PA	38	5	C41H71O8P	722.489	PA(38:5)	721.481	767.486	781.502	PA [16:5/22:0]	245.153	339.327
PA	38	6	C41H69O8P	720.473	PA(38:6)	719.465	765.471	779.486	PA [16:6/22:0]	243.137	339.327
PA	38	7	C41H67O8P	718.457	PA(38:7)	717.449	763.455	777.471	PA [16:7/22:0]	241.124	339.327
PA	38	0	C41H81O8P	732.567	PA(38:0)	731.559	777.564	791.58	PA [18:0/20:0]	283.264	311.296
PA	38	1	C41H79O8P	730.551	PA(38:1)	729.543	775.549	789.564	PA [18:1/20:0]	281.249	311.296
PA	38	2	C41H77O8P	728.536	PA(38:2)	727.528	773.533	787.549	PA [18:2/20:0]	279.233	311.296
PA	38	3	C41H75O8P	726.52	PA(38:3)	725.512	771.518	785.533	PA [18:3/20:0]	277.217	311.296
PA	38	4	C41H73O8P	724.504	PA(38:4)	723.496	769.502	783.518	PA [18:4/20:0]	275.202	311.296
PA	38	5	C41H71O8P	722.489	PA(38:5)	721.481	767.486	781.502	PA [18:5/20:0]	273.186	311.296
PA	38	6	C41H69O8P	720.473	PA(38:6)	719.465	765.471	779.486	PA [18:6/20:0]	271.17	311.296
PA	38	7	C41H67O8P	718.457	PA(38:7)	717.449	763.455	777.471	PA [18:7/20:0]	269.155	311.296
PA	38	8	C41H65O8P	716.442	PA(38:8)	715.434	761.439	775.455	PA [18:8/20:0]	267.139	311.296
PA	38	0	C41H81O8P	732.567	PA(38:0)	731.559	777.564	791.58	PA [20:0/18:0]	311.296	283.264
PA	38	1	C41H79O8P	730.551	PA(38:1)	729.543	775.549	789.564	PA [20:1/18:0]	309.28	283.264
PA	38	2	C41H77O8P	728.536	PA(38:2)	727.528	773.533	787.549	PA [20:2/18:0]	307.264	283.264
PA	38	3	C41H75O8P	726.52	PA(38:3)	725.512	771.518	785.533	PA [20:3/18:0]	305.249	283.264
PA	38	4	C41H73O8P	724.504	PA(38:4)	723.496	769.502	783.518	PA [20:4/18:0]	303.233	283.264
PA	38	5	C41H71O8P	722.489	PA(38:5)	721.481	767.486	781.502	PA [20:5/18:0]	301.217	283.264
PA	38	6	C41H69O8P	720.473	PA(38:6)	719.465	765.471	779.486	PA [20:6/18:0]	299.202	283.264
PA	38	7	C41H67O8P	718.457	PA(38:7)	717.449	763.455	777.471	PA [20:7/18:0]	297.186	283.264
PA	38	8	C41H65O8P	716.442	PA(38:8)	715.434	761.439	775.455	PA [20:8/18:0]	295.17	283.264
PA	38	9	C41H63O8P	714.426	PA(38:9)	713.418	759.424	773.439	PA [20:9/18:0]	293.155	283.264
PA	38	0	C41H81O8P	732.567	PA(38:0)	731.559	777.564	791.58	PA [22:0/16:0]	339.327	255.232
PA	38	1	C41H79O8P	730.551	PA(38:1)	729.543	775.549	789.564	PA [22:1/16:0]	337.311	255.232
PA	38	2	C41H77O8P	728.536	PA(38:2)	727.528	773.533	787.549	PA [22:2/16:0]	335.296	255.232
PA	38	3	C41H75O8P	726.52	PA(38:3)	725.512	771.518	785.533	PA [22:3/16:0]	333.28	255.232
PA	38	4	C41H73O8P	724.504	PA(38:4)	723.496	769.502	783.518	PA [22:4/16:0]	331.264	255.232
PA	38	5	C41H71O8P	722.489	PA(38:5)	721.481	767.486	781.502	PA [22:5/16:0]	329.249	255.232
PA	38	6	C41H69O8P	720.473	PA(38:6)	719.465	765.471	779.486	PA [22:6/16:0]	327.233	255.232
PA	38	7	C41H67O8P	718.457	PA(38:7)	717.449	763.455	777.471	PA [22:7/16:0]	325.217	255.232
PA	38	8	C41H65O8P	716.442	PA(38:8)	715.434	761.439	775.455	PA [22:8/16:0]	323.202	255.232
PA	38	9	C41H63O8P	714.426	PA(38:9)	713.418	759.424	773.439	PA [22:9/16:0]	321.186	255.232
PA	38	10	C41H61O8P	712.41	PA(38:10)	711.402	757.408	771.424	PA [22:10/16:0]	319.17	255.232
PA	38	0	C41H81O8P	732.567	PA(38:0)	731.559	777.564	791.58	PA [24:0/14:0]	367.358	227.202
PA	38	1	C41H79O8P	730.551	PA(38:1)	729.543	775.549	789.564	PA [24:1/14:0]	365.343	227.202
PA	38	2	C41H77O8P	728.536	PA(38:2)	727.528	773.533	787.549	PA [24:2/14:0]	363.327	227.202
PA	38	3	C41H75O8P	726.52	PA(38:3)	725.512	771.518	785.533	PA [24:3/14:0]	361.311	227.202
PA	38	4	C41H73O8P	724.504	PA(38:4)	723.496	769.502	783.518	PA [24:4/14:0]	359.296	227.202
PA	38	5	C41H71O8P	722.489	PA(38:5)	721.481	767.486	781.502	PA [24:5/14:0]	357.28	227.202
PA	38	6	C41H69O8P	720.473	PA(38:6)	719.465	765.471	779.486	PA [24:6/14:0]	355.264	227.202
PA	38	7	C41H67O8P	718.457	PA(38:7)	717.449	763.455	777.471	PA [24:7/14:0]	353.249	227.202
PA	38	8	C41H65O8P	716.442	PA(38:8)	715.434	761.439	775.455	PA [24:8/14:0]	351.233	227.202
PA	38	9	C41H63O8P	714.426	PA(38:9)	713.418	759.424	773.439	PA [24:9/14:0]	349.217	227.202
PA	38	10	C41H61O8P	712.41	PA(38:10)	711.402	757.408	771.424	PA [24:10/14:0]	347.202	227.202
PA	38	11	C41H59O8P	710.395	PA(38:11)	709.387	755.392	769.408	PA [24:11/14:0]	345.186	227.202
PA	38	0	C41H81O8P	732.567	PA(38:0)	731.559	777.564	791.58	PA [26:0/12:0]	395.39	199.17
PA	38	1	C41H79O8P	730.551	PA(38:1)	729.543	775.549	789.564	PA [26:1/12:0]	393.374	199.17
PA	38	2	C41H77O8P	728.536	PA(38:2)	727.528	773.533	787.549	PA [26:2/12:0]	391.358	199.17
PA	38	3	C41H75O8P	726.52	PA(38:3)	725.512	771.518	785.533	PA [26:3/12:0]	389.343	199.17
PA	38	4	C41H73O8P	724.504	PA(38:4)	723.496	769.502	783.518	PA [26:4/12:0]	387.327	199.17
PA	38	5	C41H71O8P	722.489	PA(38:5)	721.481	767.486	781.502	PA [26:5/12:0]	385.311	199.17
PA	38	6	C41H69O8P	720.473	PA(38:6)	719.465	765.471	779.486	PA [26:6/12:0]	383.296	199.17
PA	38	7	C41H67O8P	718.457	PA(38:7)	717.449	763.455	777.471	PA [26:7/12:0]	381.28	199.17
PA	38	8	C41H65O8P	716.442	PA(38:8)	715.434	761.439	775.455	PA [26:8/12:0]	379.264	199.17
PA	38	9	C41H63O8P	714.426	PA(38:9)	713.418	759.424	773.439	PA [26:9/12:0]	377.249	199.17
PA	38	10	C41H61O8P	712.41	PA(38:10)	711.402	757.408	771.424	PA [26:10/12:0]	375.233	199.17
PA	38	11	C41H59O8P	710.395	PA(38:11)	709.387	755.392	769.408	PA [26:11/12:0]	373.217	199.17
PA	38	12	C41H57O8P	708.379	PA(38:12)	707.371	753.377	767.392	PA [26:12/12:0]	371.202	199.17
PA	40	0	C43H85O8P	760.598	PA(40:0)	759.59	805.596	819.611	PA [14:0/26:0]	227.202	395.39
PA	40	1	C43H83O8P	758.582	PA(40:1)	757.575	803.58	817.596	PA [14:1/26:0]	225.186	395.39
PA	40	2	C43H81O8P	756.567	PA(40:2)	755.559	801.564	815.58	PA [14:2/26:0]	223.17	395.39
PA	40	3	C43H79O8P	754.551	PA(40:3)	753.543	799.549	813.564	PA [14:3/26:0]	221.155	395.39
PA	40	4	C43H77O8P	752.536	PA(40:4)	751.528	797.533	811.549	PA [14:4/26:0]	219.139	395.39
PA	40	5	C43H75O8P	750.52	PA(40:5)	749.512	795.518	809.533	PA [14:5/26:0]	217.124	395.39
PA	40	6	C43H73O8P	748.504	PA(40:6)	747.496	793.502	807.518	PA [14:6/26:0]	215.108	395.39
PA	40	0	C43H85O8P	760.598	PA(40:0)	759.59	805.596	819.611	PA [16:0/24:0]	255.232	367.358
PA	40	1	C43H83O8P	758.582	PA(40:1)	757.575	803.58	817.596	PA [16:1/24:0]	253.217	367.358
PA	40	2	C43H81O8P	756.567	PA(40:2)	755.559	801.564	815.58	PA [16:2/24:0]	251.201	367.358
PA	40	3	C43H79O8P	754.551	PA(40:3)	753.543	799.549	813.564	PA [16:3/24:0]	249.185	367.358
PA	40	4	C43H77O8P	752.536	PA(40:4)	751.528	797.533	811.549	PA [16:4/24:0]	247.169	367.358
PA	40	5	C43H75O8P	750.52	PA(40:5)	749.512	795.518	809.533	PA [16:5/24:0]	245.153	367.358
PA	40	6	C43H73O8P	748.504	PA(40:6)	747.496	793.502	807.518	PA [16:6/24:0]	243.137	367.358
PA	40	7	C43H71O8P	746.489	PA(40:7)	745.481	791.486	805.502	PA [16:7/24:0]	241.124	367.358
PA	40	0	C43H85O8P	760.598	PA(40:0)	759.59	805.596	819.611	PA [18:0/22:0]	283.264	339.327
PA	40	1	C43H83O8P	758.582	PA(40:1)	757.575	803.58	817.596	PA [18:1/22:0]	281.249	339.327
PA	40	2	C43H81O8P	756.567	PA(40:2)	755.559	801.564	815.58	PA [18:2/22:0]	279.233	339.327
PA	40	3	C43H79O8P	754.551	PA(40:3)	753.543	799.549	813.564	PA [18:3/22:0]	277.217	339.327
PA	40	4	C43H77O8P	752.536	PA(40:4)	751.528	797.533	811.549	PA [18:4/22:0]	275.202	339.327
PA	40	5	C43H75O8P	750.52	PA(40:5)	749.512	795.518	809.533	PA [18:5/22:0]	273.186	339.327
PA	40	6	C43H73O8P	748.504	PA(40:6)	747.496	793.502	807.518	PA [18:6/22:0]	271.17	339.327
PA	40	7	C43H71O8P	746.489	PA(40:7)	745.481	791.486	805.502	PA [18:7/22:0]	269.155	339.327
PA	40	8	C43H69O8P	744.473	PA(40:8)	743.465	789.471	803.486	PA [18:8/22:0]	267.139	339.327
PA	40	0	C43H85O8P	760.598	PA(40:0)	759.59	805.596	819.611	PA [20:0/20:0]	311.296	311.296
PA	40	1	C43H83O8P	758.582	PA(40:1)	757.575	803.58	817.596	PA [20:1/20:0]	309.28	311.296
PA	40	2	C43H81O8P	756.567	PA(40:2)	755.559	801.564	815.58	PA [20:2/20:0]	307.264	311.296
PA	40	3	C43H79O8P	754.551	PA(40:3)	753.543	799.549	813.564	PA [20:3/20:0]	305.249	311.296
PA	40	4	C43H77O8P	752.536	PA(40:4)	751.528	797.533	811.549	PA [20:4/20:0]	303.233	311.296
PA	40	5	C43H75O8P	750.52	PA(40:5)	749.512	795.518	809.533	PA [20:5/20:0]	301.217	311.296
PA	40	6	C43H73O8P	748.504	PA(40:6)	747.496	793.502	807.518	PA [20:6/20:0]	299.202	311.296
PA	40	7	C43H71O8P	746.489	PA(40:7)	745.481	791.486	805.502	PA [20:7/20:0]	297.186	311.296
PA	40	8	C43H69O8P	744.473	PA(40:8)	743.465	789.471	803.486	PA [20:8/20:0]	295.17	311.296
PA	40	9	C43H67O8P	742.457	PA(40:9)	741.449	787.455	801.471	PA [20:9/20:0]	293.155	311.296
PA	40	0	C43H85O8P	760.598	PA(40:0)	759.59	805.596	819.611	PA [22:0/18:0]	339.327	283.264
PA	40	1	C43H83O8P	758.582	PA(40:1)	757.575	803.58	817.596	PA [22:1/18:0]	337.311	283.264
PA	40	2	C43H81O8P	756.567	PA(40:2)	755.559	801.564	815.58	PA [22:2/18:0]	335.296	283.264
PA	40	3	C43H79O8P	754.551	PA(40:3)	753.543	799.549	813.564	PA [22:3/18:0]	333.28	283.264
PA	40	4	C43H77O8P	752.536	PA(40:4)	751.528	797.533	811.549	PA [22:4/18:0]	331.264	283.264
PA	40	5	C43H75O8P	750.52	PA(40:5)	749.512	795.518	809.533	PA [22:5/18:0]	329.249	283.264
PA	40	6	C43H73O8P	748.504	PA(40:6)	747.496	793.502	807.518	PA [22:6/18:0]	327.233	283.264
PA	40	7	C43H71O8P	746.489	PA(40:7)	745.481	791.486	805.502	PA [22:7/18:0]	325.217	283.264
PA	40	8	C43H69O8P	744.473	PA(40:8)	743.465	789.471	803.486	PA [22:8/18:0]	323.202	283.264
PA	40	9	C43H67O8P	742.457	PA(40:9)	741.449	787.455	801.471	PA [22:9/18:0]	321.186	283.264
PA	40	10	C43H65O8P	740.442	PA(40:10)	739.434	785.439	799.455	PA [22:10/18:0]	319.17	283.264
PA	40	0	C43H85O8P	760.598	PA(40:0)	759.59	805.596	819.611	PA [24:0/16:0]	367.358	255.232
PA	40	1	C43H83O8P	758.582	PA(40:1)	757.575	803.58	817.596	PA [24:1/16:0]	365.343	255.232
PA	40	2	C43H81O8P	756.567	PA(40:2)	755.559	801.564	815.58	PA [24:2/16:0]	363.327	255.232
PA	40	3	C43H79O8P	754.551	PA(40:3)	753.543	799.549	813.564	PA [24:3/16:0]	361.311	255.232
PA	40	4	C43H77O8P	752.536	PA(40:4)	751.528	797.533	811.549	PA [24:4/16:0]	359.296	255.232
PA	40	5	C43H75O8P	750.52	PA(40:5)	749.512	795.518	809.533	PA [24:5/16:0]	357.28	255.232
PA	40	6	C43H73O8P	748.504	PA(40:6)	747.496	793.502	807.518	PA [24:6/16:0]	355.264	255.232
PA	40	7	C43H71O8P	746.489	PA(40:7)	745.481	791.486	805.502	PA [24:7/16:0]	353.249	255.232
PA	40	8	C43H69O8P	744.473	PA(40:8)	743.465	789.471	803.486	PA [24:8/16:0]	351.233	255.232
PA	40	9	C43H67O8P	742.457	PA(40:9)	741.449	787.455	801.471	PA [24:9/16:0]	349.217	255.232
PA	40	10	C43H65O8P	740.442	PA(40:10)	739.434	785.439	799.455	PA [24:10/16:0]	347.202	255.232
PA	40	11	C43H63O8P	738.426	PA(40:11)	737.418	783.424	797.439	PA [24:11/16:0]	345.186	255.232
PA	40	0	C43H85O8P	760.598	PA(40:0)	759.59	805.596	819.611	PA [26:0/14:0]	395.39	227.202
PA	40	1	C43H83O8P	758.582	PA(40:1)	757.575	803.58	817.596	PA [26:1/14:0]	393.374	227.202
PA	40	2	C43H81O8P	756.567	PA(40:2)	755.559	801.564	815.58	PA [26:2/14:0]	391.358	227.202
PA	40	3	C43H79O8P	754.551	PA(40:3)	753.543	799.549	813.564	PA [26:3/14:0]	389.343	227.202
PA	40	4	C43H77O8P	752.536	PA(40:4)	751.528	797.533	811.549	PA [26:4/14:0]	387.327	227.202
PA	40	5	C43H75O8P	750.52	PA(40:5)	749.512	795.518	809.533	PA [26:5/14:0]	385.311	227.202
PA	40	6	C43H73O8P	748.504	PA(40:6)	747.496	793.502	807.518	PA [26:6/14:0]	383.296	227.202
PA	40	7	C43H71O8P	746.489	PA(40:7)	745.481	791.486	805.502	PA [26:7/14:0]	381.28	227.202
PA	40	8	C43H69O8P	744.473	PA(40:8)	743.465	789.471	803.486	PA [26:8/14:0]	379.264	227.202
PA	40	9	C43H67O8P	742.457	PA(40:9)	741.449	787.455	801.471	PA [26:9/14:0]	377.249	227.202
PA	40	10	C43H65O8P	740.442	PA(40:10)	739.434	785.439	799.455	PA [26:10/14:0]	375.233	227.202
PA	40	11	C43H63O8P	738.426	PA(40:11)	737.418	783.424	797.439	PA [26:11/14:0]	373.217	227.202
PA	40	12	C43H61O8P	736.41	PA(40:12)	735.402	781.408	795.424	PA [26:12/14:0]	371.202	227.202
